# Supplementary material for: RPL41 inhibits the proliferation and migration of retinoblastoma through the ARL5B-associated lysosomal trafficking
Source: Front Immunol. 2025 Dec 10;16:1704080. doi: 10.3389/fimmu.2025.1704080 (PMC12727911; doi:10.3389/fimmu.2025.1704080)
Supplement: Supplementary file 1 [file Table1.xlsx]

## Sheet: 蛋白鉴定与差异分析表头说明
Header	表头	Description	描述
Protein	蛋白登陆号	Identifier of the best protein (the first one) contained in the protein group.	蛋白质组中得分最高（ProteinGroup排名第一）的蛋白质登录号。备注：后续生信分析按照该蛋白进行。
Protein name	蛋白名	Shown annotation information of protein name in Fasta headers.	显示Fasta header列中注释的蛋白质名称，如果数据库中的注释信息不完整或没有蛋白质名称，则不显示该内容。
Gene name	基因名	Shown annotation information of gene name in Fasta headers.	显示Fasta header列中注释的基因名称，如果数据库中的注释信息不完整或没有基因名称，则不显示该内容。
Function	蛋白功能	Protein function annotaion	蛋白质功能描述。备注：仅使用uniprot数据库时，显示该描述。
ProteinGroup	蛋白质组	Identifier(s) of protein(s) contained in the protein group. They are sorted by number of identified peptides in descending order.	与数据库匹配到的该蛋白质组中的所有蛋白质登录号，按照各自匹配到的肽段数量降序排列。
FastaHeaders	蛋白质在数据库中命名及描述	Fasta headers(s) of protein(s) contained within the group.	蛋白质序列数据库中的详细信息描述。如果一个蛋白质组包含多个蛋白质，则按照每个蛋白质鉴定到的肽段数量降序排列。搜库经常使用两类数据库：公共库（用的比较多的是UniProtKB，NCBI）与自建库（由转录组数据库翻译而来的蛋白质数据库）。UniProtKB数据库（www.uniprot.org）的命名格式为：>db|UniqueIdentifier|EntryName ProteinName OS=OrganismName [GN=GeneName] PE=Protein Existence SV=SequenceVersion。
Proteins	蛋白质组中的蛋白质数量	Number of proteins contained within the group. This corresponds to the number of entries in the column 'ProteinGroup‘.	蛋白质组中的蛋白质数量,与 'ProteinGroup'列中蛋白数量对应。
Peptides	蛋白质组中的肽段数量	The total number of peptide sequences associated with the protein group (i.e. for all the proteins in the group).	某蛋白质组的全部肽段数，相当于用于定性的肽段数目。
RazorUniquePeptides	蛋白质组中用于定量的肽段数量	The total number of razor + unique peptides associated with the protein group.	某蛋白质组的razor + unique肽段数，相当于用于定量的肽段数目。
UniquePeptides	唯一肽段数	The total number of unique peptides associated with the protein group (i.e. these peptides are not shared with another protein group).	专属于某一蛋白质组的唯一肽段数。比如，这些肽段与其他蛋白质组肽段不共享
Coverage	覆盖度	Percentage of the sequence that is covered by the identified peptides of the best protein sequence contained in the group.	鉴定到的氨基酸数目占蛋白质组中得分最高(ProteinGroup排名第一)的蛋白质总氨基酸数目的比例。
MolWeight	蛋白质的理论分子质量	Molecular weight of the leading protein sequence contained in the protein group.	蛋白质组中得分最高的蛋白质(ProteinGroup排名第一)的理论分子量。
PEP	后验错误概率	Posterior Error Probability of the identification. This value essentially operates as a p-value, where smaller is more significant.	后验错误概率，本质上是一个p值，其中值越小则越有意义。
LFQ intensity	基于LFQ的蛋白质表达量强度值	LFQ Intensity reveals the level of protein expression in the sample X based on LFQ algorithm，which is often used in the comparison between groups.	iBAQ（Intensity-based absolute quantification）和LFQ 属于Maxquant软件提供的两种不同的蛋白质定量算法。LFQ一般用于多组间的两两定量比较，主要算法是经过肽段和蛋白质多层的pair-wise矫正
iBAQ intensity	基于iBAQ的蛋白质表达量强度值	iBAQ Intensity reveals the level of protein expression in the sample X based on iBAQ algorithm，which is approximation to the absolute concentration of the protein in the sample .	iBAQ（Intensity-based absolute quantification）和LFQ 属于Maxquant软件提供的两种不同的蛋白质定量算法。iBAQ一般用于样本的蛋白质绝对定量，主要算法是基于该蛋白质鉴定到的肽段的强度之和与理论肽段个数的比值
Average (XXX)	组内样品蛋白质表达量的平均值	Average value of multiple intensity in the group	组内多个样品的蛋白表达量平均值
Ratio (XXX/YYY)	两组样品间的蛋白质表达丰度的比值	Ratio of peptide abundance between two groups.	在XXX组样品中蛋白质表达丰度的平均值与在YYY组样品中蛋白质表达丰度的平均值的比值。
P value （t-test ）	两组样品间的蛋白质相对表达量的统计学检验	Statistical test of relative expression of proteins between two groups. P value (t-test) : each group of samples includes at least three or more biological repeats.	基于t-test 的p value适用情况：适用于每组样品至少包括三次及以上生物学重复的实验设计。
Significance A	两组样品间的蛋白质表达丰度相对表达量的统计学检验	Statistical test of relative expression of proteins between two groups. P value (Significance A) : each group of samples has less than three biological repeats.	基于Significance A的p value适用情况：适用于每组样品少于三次生物学重复的实验设计。
One-way ANOVA	多组样品间的蛋白质相对表达量的统计学检验	Statistical test of relative expression of proteins among mutiple groups. P value (One-way ANOVA) : each group of samples includes at least three or more biological repeats.	基于One-way ANOVA的p value适用情况：适用于每组样品至少包括三次及以上生物学重复的实验设计。
post-hoc	事后检验	post hoc analysis or post hoc test:statistical analyses that were not specified before the data was seen.	事后检验：获得数据之后才确认的统计学分析。注：比较对数越多, 越易出现实际不存在的差异，故需对ANOVA得到的显著差异结果进行事后检验。采用Tukey's HSD 事后检验，计算出单一值确定处理均值间的最小差异，考查此差异在统计上是否显著。
Identified or Quantified	鉴定或可定量蛋白质	Quantified :Proteins have intensities in more than half of the biological repeats in at least one group	可定量蛋白指：蛋白在至少一个组别中，有超过一半以上生物学重复中有定量值。
GO annotations	GO功能注释	GO function annotation for the protein	蛋白GO功能注释（类别：GO条目）。
KO(Name)	KO号（名称）	KO, KEGG Orthology identifier, also called K number. Name,protein name this peptide is associated with.	KO, KEGG通路中该蛋白对应的K number。Name, KEGG通路中K number对应的名称。
Pathways	KEGG通路	KEGG pathway maps	该蛋白所注释到的KEGG通路编号及通路名称。
Subcellular localization	亚细胞定位	Subcellular localization prediction for the protein	蛋白的亚细胞定位预测。
Domain	结构域	Domain annotation for the protein	蛋白的结构域注释。
备注：差异分析表中，采用红色标识上调差异表达蛋白，绿色标识下调差异表达蛋白。

## Sheet: 蛋白鉴定总览
Protein	Protein Name	Gene Name	Function	ProteinGroup	FastaHeaders	Proteins	Peptides	RazorUniquePeptides	UniquePeptides	Coverage	MolWeight	LFQ intensity Weri-1	LFQ intensity Weri-2	LFQ intensity Weri-3	LFQ intensity Weri-T1	LFQ intensity Weri-T2	LFQ intensity Weri-T3	LFQ intensity Y79-1	LFQ intensity Y79-2	LFQ intensity Y79-3	LFQ intensity Y79-T1	LFQ intensity Y79-T2	LFQ intensity Y79-T3	Identified or Quantified	GO annotations	KO(Name)	Pathways	Subcellular localization	Domain
Q3BBV2	Putative neuroblastoma breakpoint family member 8	NBPF8		sp|Q3BBV2|NBPF8_HUMAN;sp|B4DH59|NBPFP_HUMAN;sp|Q5TI25|NBPFE_HUMAN;sp|P0DPF3|NBPF9_HUMAN;sp|Q6P3W6|NBPFA_HUMAN;sp|A0A087WUL8|NBPFJ_HUMAN;sp|P0DPF2|NBPFK_HUMAN;sp|Q8N660|NBPFF_HUMAN;sp|Q3BBV0|NBPF1_HUMAN;sp|Q5TAG4|NBPFC_HUMAN	sp|Q3BBV2|NBPF8_HUMAN Putative neuroblastoma breakpoint family member 8 OS=Homo sapiens OX=9606 GN=NBPF8 PE=5 SV=1;sp|B4DH59|NBPFP_HUMAN Neuroblastoma breakpoint family member 26 OS=Homo sapiens OX=9606 GN=NBPF26 PE=5 SV=1;sp|Q5TI25|NBPFE_HUMAN Neuroblasto	10	3	3	3	5.5	99.214	46381	59406	53641	92925	26148	39255	172020				27738	19938	Quantified	GO:0005737(CC:cytoplasm)				PF06758(Repeat of unknown function (DUF1220))
P0DPI2	Glutamine amidotransferase-like class 1 domain-containing protein 3, mitochondrial	GATD3		sp|P0DPI2|GAL3A_HUMAN;sp|A0A0B4J2D5|GAL3B_HUMAN	sp|P0DPI2|GAL3A_HUMAN Glutamine amidotransferase-like class 1 domain-containing protein 3, mitochondrial OS=Homo sapiens OX=9606 GN=GATD3 PE=1 SV=1;sp|A0A0B4J2D5|GAL3B_HUMAN Putative glutamine amidotransferase-like class 1 domain-containing protein 3B, mit	2	13	13	13	66.4	28.17	3545600	3328100	4032000	4269800	3509800	4536300	5921900	5437700	5703500	6837600	5139400	6601500	Quantified	GO:0005739(CC:mitochondrion)	hsa:8209		Mitochondrial
A0A0B4J2F0	Protein PIGBOS1	PIGBOS1	FUNCTION: Plays a role in regulation of the unfolded protein response triggered by endoplasmic reticulum (ER) stress resulting from the presence of unfolded proteins in the ER lumen. {ECO:0000269|PubMed:31653868}.	sp|A0A0B4J2F0|PIOS1_HUMAN	sp|A0A0B4J2F0|PIOS1_HUMAN Protein PIGBOS1 OS=Homo sapiens OX=9606 GN=PIGBOS1 PE=1 SV=1	1	1	1	1	18.5	6.3133	44515	29113	37941	51338			99910	68492		87033		45639	Quantified	GO:1900101(BP:regulation of endoplasmic reticulum unfolded protein response);GO:0006986(BP:response to unfolded protein);GO:0031307(CC:integral component of mitochondrial outer membrane)	hsa:101928527		Extracellular;Mitochondrial
P0DPI3	Centromere protein V-like protein 2	CENPVL2		sp|P0DPI3|CENL2_HUMAN;sp|A0A0U1RRI6|CENL3_HUMAN;sp|A0A0U1RR11|CENL1_HUMAN	sp|P0DPI3|CENL2_HUMAN Centromere protein V-like protein 2 OS=Homo sapiens OX=9606 GN=CENPVL2 PE=3 SV=1;sp|A0A0U1RRI6|CENL3_HUMAN Centromere protein V-like protein 3 OS=Homo sapiens OX=9606 GN=CENPVL3 PE=3 SV=2;sp|A0A0U1RR11|CENL1_HUMAN Centromere protein V	3	1	1	1	2.9	29.887	271340	227820	254380	254160	290100	278410	291450	261110	229670	312000	270070	330010	Quantified	GO:0016846(MF:carbon-sulfur lyase activity);GO:0046872(MF:metal ion binding)			Nuclear	PF04828(Glutathione-dependent formaldehyde-activating enzyme)
A0A1W2PQ72	Myb/SANT-like DNA-binding domain-containing protein 7	MSANTD7		sp|A0A1W2PQ72|MSD7_HUMAN	sp|A0A1W2PQ72|MSD7_HUMAN Myb/SANT-like DNA-binding domain-containing protein 7 OS=Homo sapiens OX=9606 GN=MSANTD7 PE=4 SV=1	1	3	3	3	12.2	39.76	42414	34780	38433	85666	39223	20697		33483	81001	125660	62765	79506	Quantified					PF13837(Myb/SANT-like DNA-binding domain)
A0A2R8Y4L2	Heterogeneous nuclear ribonucleoprotein A1-like 3	HNRNPA1L3		sp|A0A2R8Y4L2|RA1L3_HUMAN	sp|A0A2R8Y4L2|RA1L3_HUMAN Heterogeneous nuclear ribonucleoprotein A1-like 3 OS=Homo sapiens OX=9606 GN=HNRNPA1L3 PE=4 SV=1	1	17	1	1	60	29.173	573550	229600	183420	483090	687730	732930	4186200	14521	131780	330770	461100		Quantified	GO:0003723(MF:RNA binding)			Nuclear	PF00076(RNA recognition motif. (a.k.a. RRM, RBD, or RNP domain));PF11627(Nuclear factor hnRNPA1)
A0AV96	RNA-binding protein 47	RBM47		sp|A0AV96|RBM47_HUMAN;sp|Q9NQ94|A1CF_HUMAN	sp|A0AV96|RBM47_HUMAN RNA-binding protein 47 OS=Homo sapiens OX=9606 GN=RBM47 PE=1 SV=2	2	12	12	11	26.6	64.098	143450	11542		32563	2908.4	17945	447240	650800	648720	715840	719840	556950	Quantified	GO:0016554(BP:cytidine to uridine editing);GO:0002244(BP:hematopoietic progenitor cell differentiation);GO:0005634(CC:nucleus);GO:0003729(MF:mRNA binding);GO:0003723(MF:RNA binding)	hsa:54502		Mitochondrial	PF00076(RNA recognition motif. (a.k.a. RRM, RBD, or RNP domain))
A0AVI4	E3 ubiquitin-protein ligase TM129	TMEM129	FUNCTION: E3 ubiquitin-protein ligase involved in ER-associated protein degradation, preferentially associates with the E2 enzyme UBE2J2. Exploited by viral US11 proteins to mediate HLA class I proteins degradation. {ECO:0000269|PubMed:24807418}.	sp|A0AVI4|TM129_HUMAN	sp|A0AVI4|TM129_HUMAN E3 ubiquitin-protein ligase TM129 OS=Homo sapiens OX=9606 GN=TMEM129 PE=1 SV=1	1	2	2	2	7.7	40.463	65275	61558	47439	74084	64881	78256	116210	80126	67088	104810	109310	134570	Quantified	GO:0000209(BP:protein polyubiquitination);GO:0016567(BP:protein ubiquitination);GO:0006986(BP:response to unfolded protein);GO:0030970(BP:retrograde protein transport, ER to cytosol);GO:0030433(BP:ubiquitin-dependent ERAD pathway);GO:0005783(CC:endoplasmic reticulum);GO:0005789(CC:endoplasmic reticulum membrane);GO:0016021(CC:integral component of membrane);GO:0046872(MF:metal ion binding);GO:006…	hsa:92305		PlasmaMembrane	PF10272(Putative transmembrane protein precursor)
A0AVT1	Ubiquitin-like modifier-activating enzyme 6	UBA6	FUNCTION: Activates ubiquitin by first adenylating its C-terminal glycine residue with ATP, and thereafter linking this residue to the side chain of a cysteine residue in E1, yielding a ubiquitin-E1 thioester and free AMP. Specific for ubiquitin, does not activate ubiquitin-like peptides. Differs from UBE1 in its specificity for substrate E2 charging. Does not charge cell cycle E2s, such as CDC34…	sp|A0AVT1|UBA6_HUMAN	sp|A0AVT1|UBA6_HUMAN Ubiquitin-like modifier-activating enzyme 6 OS=Homo sapiens OX=9606 GN=UBA6 PE=1 SV=1	1	31	31	31	44.1	117.97	2727600	2477400	2752000	2343200	2575800	2500900	1851200	2050700	2005400	2329900	1895500	2018400	Quantified	GO:0021764(BP:amygdala development);GO:0006974(BP:cellular response to DNA damage stimulus);GO:0060996(BP:dendritic spine development);GO:0021766(BP:hippocampus development);GO:0007612(BP:learning);GO:0007626(BP:locomotory behavior);GO:0032446(BP:protein modification by small protein conjugation);GO:0016567(BP:protein ubiquitination);GO:0006511(BP:ubiquitin-dependent protein catabolic process);GO…	hsa:55236(UBA6)	hsa04120(Ubiquitin mediated proteolysis )	Cytoplasmic	PF09358(Ubiquitin fold domain);PF10585(Ubiquitin-activating enzyme active site);PF16190(Ubiquitin-activating enzyme E1 FCCH domain);PF00899(ThiF family);PF16191(Ubiquitin-activating enzyme E1 four-helix bundle)
A0FGR8	Extended synaptotagmin-2	ESYT2	FUNCTION: Tethers the endoplasmic reticulum to the cell membrane and promotes the formation of appositions between the endoplasmic reticulum and the cell membrane. Binds glycerophospholipids in a barrel-like domain and may play a role in cellular lipid transport. Plays a role in FGF signaling via its role in the rapid internalization of FGFR1 that has been activated by FGF1 binding; this occurs m…	sp|A0FGR8|ESYT2_HUMAN	sp|A0FGR8|ESYT2_HUMAN Extended synaptotagmin-2 OS=Homo sapiens OX=9606 GN=ESYT2 PE=1 SV=1	1	16	16	16	25.5	102.36	97770	222840	308270	138540	264600	204890	394100	387880	422680	501370	283080	467780	Quantified	GO:0006897(BP:endocytosis);GO:0061817(BP:endoplasmic reticulum-plasma membrane tethering);GO:0006687(BP:glycosphingolipid metabolic process);GO:0006869(BP:lipid transport);GO:0005789(CC:endoplasmic reticulum membrane);GO:0031234(CC:extrinsic component of cytoplasmic side of plasma membrane);GO:0005887(CC:integral component of plasma membrane);GO:0031227(CC:intrinsic component of endoplasmic retic…	hsa:57488		Mitochondrial;Nuclear	PF17047(Synaptotagmin-like mitochondrial-lipid-binding domain);PF00168(C2 domain)
A0JLT2	Mediator of RNA polymerase II transcription subunit 19	MED19	FUNCTION: Component of the Mediator complex, a coactivator involved in the regulated transcription of nearly all RNA polymerase II-dependent genes. Mediator functions as a bridge to convey information from gene-specific regulatory proteins to the basal RNA polymerase II transcription machinery. Mediator is recruited to promoters by direct interactions with regulatory proteins and serves as a scaf…	sp|A0JLT2|MED19_HUMAN	sp|A0JLT2|MED19_HUMAN Mediator of RNA polymerase II transcription subunit 19 OS=Homo sapiens OX=9606 GN=MED19 PE=1 SV=2	1	2	2	2	20.5	26.273	41108	46558	44700	47544	65589	68753	39259	59848	73710	39518	51063	41969	Quantified	GO:0045944(BP:positive regulation of transcription by RNA polymerase II);GO:0016592(CC:mediator complex);GO:0003712(MF:transcription coregulator activity);GO:0008134(MF:transcription factor binding)	hsa:219541		Nuclear	PF10278(Mediator of RNA pol II transcription subunit 19)
A0JNW5	Bridge-like lipid transfer protein family member 3B	BLTP3B		sp|A0JNW5|BLT3B_HUMAN	sp|A0JNW5|BLT3B_HUMAN Bridge-like lipid transfer protein family member 3B OS=Homo sapiens OX=9606 GN=BLTP3B PE=1 SV=2	1	3	3	3	3.8	164.2	21136	22894	21978	27089	25113		27048	25876	37634	26642	37013	39072	Quantified	GO:0005829(CC:cytosol);GO:0005769(CC:early endosome);GO:0062069(MF:GARP complex binding);GO:0042803(MF:protein homodimerization activity)	hsa:23074		Nuclear	PF12624(N-terminal region of Chorein or VPS13)
A0MZ66	Shootin-1	SHTN1	FUNCTION: Involved in the generation of internal asymmetric signals required for neuronal polarization and neurite outgrowth. Mediates netrin-1-induced F-actin-substrate coupling or 'clutch engagement' within the axon growth cone through activation of CDC42, RAC1 and PAK1-dependent signaling pathway, thereby converting the F-actin retrograde flow into traction forces, concomitantly with filopodiu…	sp|A0MZ66|SHOT1_HUMAN	sp|A0MZ66|SHOT1_HUMAN Shootin-1 OS=Homo sapiens OX=9606 GN=SHTN1 PE=1 SV=4	1	19	19	19	35.3	71.639	1671600	475370	2143300	462810	517940	456160	44438	10171	79863			61619	Quantified	GO:0061573(BP:actin filament bundle retrograde transport);GO:0007409(BP:axonogenesis);GO:0032488(BP:Cdc42 protein signal transduction);GO:0060327(BP:cytoplasmic actin-based contraction involved in cell motility);GO:0061163(BP:endoplasmic reticulum polarization);GO:0038007(BP:netrin-activated signaling pathway);GO:0048812(BP:neuron projection morphogenesis);GO:0045773(BP:positive regulation of axo…	hsa:57698		Nuclear
A0PK00	Transmembrane protein 120B	TMEM120B	FUNCTION: Necessary for efficient adipogenesis. Does not show ion channel activity. {ECO:0000250|UniProtKB:Q3TA38}.	sp|A0PK00|T120B_HUMAN	sp|A0PK00|T120B_HUMAN Transmembrane protein 120B OS=Homo sapiens OX=9606 GN=TMEM120B PE=1 SV=1	1	2	2	2	10.3	40.245	17420	11768	15007	4042.1	9822.6		22439	36199	30182	73777	23854	21694	Quantified	GO:0045444(BP:fat cell differentiation);GO:0051291(BP:protein heterooligomerization);GO:0016021(CC:integral component of membrane);GO:0005637(CC:nuclear inner membrane)	hsa:144404		PlasmaMembrane	PF07851(TMPIT-like protein)
A1A4S6	Rho GTPase-activating protein 10	ARHGAP10	FUNCTION: GTPase activator for the small GTPases RhoA and Cdc42 by converting them to an inactive GDP-bound state. Essential for PTKB2 regulation of cytoskeletal organization via Rho family GTPases. Inhibits PAK2 proteolytic fragment PAK-2p34 kinase activity and changes its localization from the nucleus to the perinuclear region. Stabilizes PAK-2p34 thereby increasing stimulation of cell death (B…	sp|A1A4S6|RHG10_HUMAN	sp|A1A4S6|RHG10_HUMAN Rho GTPase-activating protein 10 OS=Homo sapiens OX=9606 GN=ARHGAP10 PE=1 SV=1	1	10	10	10	19.6	89.374	537880	488850	466290	387880	307020	310510	107890	78917	119660	13817	59865	73112	Quantified	GO:0007010(BP:cytoskeleton organization);GO:0043066(BP:negative regulation of apoptotic process);GO:0051056(BP:regulation of small GTPase mediated signal transduction);GO:0007165(BP:signal transduction);GO:0005829(CC:cytosol);GO:0048471(CC:perinuclear region of cytoplasm);GO:0005886(CC:plasma membrane);GO:0005096(MF:GTPase activator activity)	hsa:79658(ARHGAP10)	hsa05100(Bacterial invasion of epithelial cells )	Nuclear	PF14604(Variant SH3 domain);PF16746(BAR domain of APPL family);PF00169(PH domain);PF00620(RhoGAP domain)
A1KXE4	Myelin-associated neurite-outgrowth inhibitor	FAM168B	FUNCTION: Inhibitor of neuronal axonal outgrowth. Acts as a negative regulator of CDC42 and STAT3 and a positive regulator of STMN2. Positive regulator of CDC27. {ECO:0000250|UniProtKB:D4AEP3}.	sp|A1KXE4|F168B_HUMAN	sp|A1KXE4|F168B_HUMAN Myelin-associated neurite-outgrowth inhibitor OS=Homo sapiens OX=9606 GN=FAM168B PE=1 SV=1	1	1	1	1	9.2	20.324		178760	186790	127780	174210		272730	291410	235100	42029	179130	159830	Quantified	GO:0030424(CC:axon);GO:0070062(CC:extracellular exosome);GO:0016021(CC:integral component of membrane);GO:0048471(CC:perinuclear region of cytoplasm);GO:0005886(CC:plasma membrane)	hsa:130074		Nuclear	PF14944(Tongue Cancer Chemotherapy Resistant Protein 1)
A1L020	RNA-binding protein MEX3A	MEX3A	FUNCTION: RNA binding protein, may be involved in post-transcriptional regulatory mechanisms.	sp|A1L020|MEX3A_HUMAN	sp|A1L020|MEX3A_HUMAN RNA-binding protein MEX3A OS=Homo sapiens OX=9606 GN=MEX3A PE=1 SV=1	1	14	14	12	50.6	54.173	603400	649890	669050	623680	553950	589400	543340	572370	555180	776130	533720	600700	Quantified	GO:0005829(CC:cytosol);GO:0005634(CC:nucleus);GO:0000932(CC:P-body);GO:0046872(MF:metal ion binding);GO:0003723(MF:RNA binding)	hsa:92312		Nuclear	PF00013(KH domain);PF13920(Zinc finger, C3HC4 type (RING finger))
A1L0T0	2-hydroxyacyl-CoA lyase 2	ILVBL	FUNCTION: Endoplasmic reticulum 2-OH acyl-CoA lyase involved in the cleavage (C1 removal) reaction in the fatty acid alpha-oxydation in a thiamine pyrophosphate (TPP)-dependent manner. Involved in the phytosphingosine degradation pathway. {ECO:0000269|PubMed:28289220}.	sp|A1L0T0|HACL2_HUMAN	sp|A1L0T0|HACL2_HUMAN 2-hydroxyacyl-CoA lyase 2 OS=Homo sapiens OX=9606 GN=ILVBL PE=1 SV=2	1	16	16	16	37	67.867	1261200	1222200	1352800	1170000	823700	870220	1870000	2108000	1818300	2194000	1819200	1515100	Quantified	GO:0001561(BP:fatty acid alpha-oxidation);GO:0005789(CC:endoplasmic reticulum membrane);GO:0016021(CC:integral component of membrane);GO:0016020(CC:membrane);GO:0016829(MF:lyase activity);GO:0000287(MF:magnesium ion binding);GO:0030976(MF:thiamine pyrophosphate binding)	hsa:10994		PlasmaMembrane;Mitochondrial	PF02776(Thiamine pyrophosphate enzyme, N-terminal TPP binding domain);PF00205(Thiamine pyrophosphate enzyme, central domain);PF02775(Thiamine pyrophosphate enzyme, C-terminal TPP binding domain)
A1L157	Tetraspanin-11	TSPAN11		sp|A1L157|TSN11_HUMAN	sp|A1L157|TSN11_HUMAN Tetraspanin-11 OS=Homo sapiens OX=9606 GN=TSPAN11 PE=2 SV=2	1	1	1	1	7.9	28.245	32210	68357	43763	52449		25892		30477	23470		20034		Quantified	GO:0016477(BP:cell migration);GO:0005887(CC:integral component of plasma membrane)	hsa:441631		PlasmaMembrane	PF00335(Tetraspanin family)
A1X283	SH3 and PX domain-containing protein 2B	SH3PXD2B	FUNCTION: Adapter protein involved in invadopodia and podosome formation and extracellular matrix degradation. Binds matrix metalloproteinases (ADAMs), NADPH oxidases (NOXs) and phosphoinositides. Acts as an organizer protein that allows NOX1- or NOX3-dependent reactive oxygen species (ROS) generation and ROS localization. Plays a role in mitotic clonal expansion during the immediate early stage …	sp|A1X283|SPD2B_HUMAN	sp|A1X283|SPD2B_HUMAN SH3 and PX domain-containing protein 2B OS=Homo sapiens OX=9606 GN=SH3PXD2B PE=1 SV=3	1	7	7	5	13.1	101.58	200690	241250	190910	237190	343940	408690	63943	230410	138590	120230	83737		Quantified	GO:0060612(BP:adipose tissue development);GO:0060348(BP:bone development);GO:1904888(BP:cranial skeletal system development);GO:0022617(BP:extracellular matrix disassembly);GO:0001654(BP:eye development);GO:0007507(BP:heart development);GO:0002051(BP:osteoblast fate commitment);GO:0071800(BP:podosome assembly);GO:1904179(BP:positive regulation of adipose tissue development);GO:0045600(BP:positive…	hsa:285590		Nuclear	PF07653(Variant SH3 domain);PF00787(PX domain);PF00018(SH3 domain)
A1XBS5	CBY1-interacting BAR domain-containing protein 1	CIBAR1	FUNCTION: Acts as a positive regulator of ciliary hedgehog signaling (By similarity). Probable regulator of ciliogenesis involved in limb morphogenesis. In cooperation with CBY1 it is involved in the recruitment and fusion of endosomal vesicles at distal appendages during early stages of ciliogenesis. {ECO:0000250|UniProtKB:Q8BP22, ECO:0000269|PubMed:27528616, ECO:0000269|PubMed:30395363}.	sp|A1XBS5|CBAR1_HUMAN	sp|A1XBS5|CBAR1_HUMAN CBY1-interacting BAR domain-containing protein 1 OS=Homo sapiens OX=9606 GN=CIBAR1 PE=1 SV=2	1	4	4	4	14.5	33.43	43279	75569	96435	109010	109300	29947		1563.6					Quantified	GO:0060271(BP:cilium assembly);GO:0007007(BP:inner mitochondrial membrane organization);GO:0035108(BP:limb morphogenesis);GO:0061024(BP:membrane organization);GO:0045880(BP:positive regulation of smoothened signaling pathway);GO:0005814(CC:centriole);GO:0036064(CC:ciliary basal body);GO:0097546(CC:ciliary base);GO:0035869(CC:ciliary transition zone);GO:0005737(CC:cytoplasm);GO:0005743(CC:mitochon…	hsa:137392		Nuclear	PF06730(FAM92 protein)
A2A3N6	Putative PIP5K1A and PSMD4-like protein	PIPSL	FUNCTION: Has negligible PIP5 kinase activity. Binds to ubiquitinated proteins.	sp|A2A3N6|PIPSL_HUMAN	sp|A2A3N6|PIPSL_HUMAN Putative PIP5K1A and PSMD4-like protein OS=Homo sapiens OX=9606 GN=PIPSL PE=5 SV=1	1	8	5	0	11	95.047	269780	215900	268930	138560	231630	352820	62098	46778	127870	9218.9	71871	28535	Quantified	GO:0005737(CC:cytoplasm);GO:0016307(MF:phosphatidylinositol phosphate kinase activity)			Cytoplasmic;Nuclear	PF01504(Phosphatidylinositol-4-phosphate 5-Kinase);PF13519(von Willebrand factor type A domain)
A2RRD8	Zinc finger protein 320	ZNF320	FUNCTION: May be involved in transcriptional regulation.	sp|A2RRD8|ZN320_HUMAN;sp|Q8N4W9|ZN808_HUMAN;sp|Q96IR2|ZN845_HUMAN;sp|Q96N58|ZN578_HUMAN;sp|Q9H963|ZN702_HUMAN;sp|P0DKX0|ZN728_HUMAN;sp|Q8N7Q3|ZN676_HUMAN;sp|Q96NL3|ZN599_HUMAN;sp|Q03923|ZNF85_HUMAN;sp|A6NNF4|ZN726_HUMAN;sp|A8MTY0|ZN724_HUMAN;sp|Q6ZR52|ZN493_HUMAN;sp|A6NHJ4|ZN860_HUMAN;sp|Q8NE65|ZN738_HUMAN;sp|Q0VGE8|ZN816_HUMAN;sp|O75437|ZN254_HUMAN;sp|Q9BRH9|ZN251_HUMAN;sp|Q6ZNG1|ZN600_HUMAN;sp|…	sp|A2RRD8|ZN320_HUMAN Zinc finger protein 320 OS=Homo sapiens OX=9606 GN=ZNF320 PE=1 SV=1;sp|Q8N4W9|ZN808_HUMAN Zinc finger protein 808 OS=Homo sapiens OX=9606 GN=ZNF808 PE=1 SV=2;sp|Q96IR2|ZN845_HUMAN Zinc finger protein 845 OS=Homo sapiens OX=9606 GN=ZNF	42	3	3	1	5.7	59.326	53943	74472	69393	90596	30001	68403	88630	85694	75935	56796	55437	79228	Quantified	GO:0006355(BP:regulation of transcription, DNA-templated);GO:0005634(CC:nucleus);GO:0003677(MF:DNA binding);GO:0046872(MF:metal ion binding)	hsa:162967(ZNF320)	hsa05168(Herpes simplex virus 1 infection )	Nuclear	PF01352(KRAB box);PF00096(Zinc finger, C2H2 type)
A2RRP1	NBAS subunit of NRZ tethering complex	NBAS	FUNCTION: Involved in Golgi-to-endoplasmic reticulum (ER) retrograde transport; the function is proposed to depend on its association in the NRZ complex which is believed to play a role in SNARE assembly at the ER (PubMed:19369418). {ECO:0000269|PubMed:19369418, ECO:0000305}.	sp|A2RRP1|NBAS_HUMAN	sp|A2RRP1|NBAS_HUMAN NBAS subunit of NRZ tethering complex OS=Homo sapiens OX=9606 GN=NBAS PE=1 SV=2	1	36	36	36	22.3	268.57	571380	380080	574610	499930	497670	377020	1973400	1925500	1913800	2803800	2078200	2145800	Quantified	GO:2000623(BP:negative regulation of nuclear-transcribed mRNA catabolic process, nonsense-mediated decay);GO:0000956(BP:nuclear-transcribed mRNA catabolic process);GO:0015031(BP:protein transport);GO:0006890(BP:retrograde vesicle-mediated transport, Golgi to ER);GO:0005829(CC:cytosol);GO:0070939(CC:Dsl1/NZR complex);GO:0005783(CC:endoplasmic reticulum);GO:0005789(CC:endoplasmic reticulum membrane…	hsa:51594		Cytoplasmic;Nuclear	PF15492(Neuroblastoma-amplified sequence, N terminal);PF08314(Secretory pathway protein Sec39)
A2RTX5	Threonine--tRNA ligase 2, cytoplasmic	TARS3	FUNCTION: Catalyzes the attachment of threonine to tRNA(Thr) in a two-step reaction: threonine is first activated by ATP to form Thr-AMP and then transferred to the acceptor end of tRNA(Thr). Also edits incorrectly charged tRNA(Thr) via its editing domain, at the post-transfer stage. {ECO:0000250|UniProtKB:Q8BLY2}.	sp|A2RTX5|SYTC2_HUMAN	sp|A2RTX5|SYTC2_HUMAN Threonine--tRNA ligase 2, cytoplasmic OS=Homo sapiens OX=9606 GN=TARS3 PE=1 SV=1	1	9	6	6	16.6	92.644	225660	280820	172660	197730	238010	333090	146590	162680	156850	167250	179330	91743	Quantified	GO:0006435(BP:threonyl-tRNA aminoacylation);GO:0006418(BP:tRNA aminoacylation for protein translation);GO:0005737(CC:cytoplasm);GO:0005634(CC:nucleus);GO:0004812(MF:aminoacyl-tRNA ligase activity);GO:0005524(MF:ATP binding);GO:0004829(MF:threonine-tRNA ligase activity)	hsa:123283(TARS3)	hsa00970(Aminoacyl-tRNA biosynthesis )	Cytoplasmic	PF07973(Threonyl and Alanyl tRNA synthetase second additional domain);PF02824(TGS domain);PF03129(Anticodon binding domain);PF00587(tRNA synthetase class II core domain (G, H, P, S and T))
A2RU67	Protein FAM234B	FAM234B		sp|A2RU67|F234B_HUMAN	sp|A2RU67|F234B_HUMAN Protein FAM234B OS=Homo sapiens OX=9606 GN=FAM234B PE=1 SV=1	1	4	4	4	10.1	67.038	146820	209360	234970	43727	222410	319680	79022	104090	143330	82591	91995	88588	Quantified	GO:0005856(CC:cytoskeleton);GO:0016021(CC:integral component of membrane);GO:0150051(CC:postsynaptic Golgi apparatus)	hsa:57613		PlasmaMembrane;Cytoplasmic
A2RUS2	DENN domain-containing protein 3	DENND3	FUNCTION: Guanine nucleotide exchange factor (GEF) activating RAB12. Promotes the exchange of GDP to GTP, converting inactive GDP-bound RAB12 into its active GTP-bound form (PubMed:20937701). Regulates autophagy in response to starvation through RAB12 activation. Starvation leads to ULK1/2-dependent phosphorylation of Ser-472 and Ser-490, which in turn allows recruitment of 14-3-3 adapter protein…	sp|A2RUS2|DEND3_HUMAN	sp|A2RUS2|DEND3_HUMAN DENN domain-containing protein 3 OS=Homo sapiens OX=9606 GN=DENND3 PE=1 SV=2	1	1	1	1	0.8	135.89			71317	65090	83046	89341							Quantified	GO:0044257(BP:cellular protein catabolic process);GO:0008333(BP:endosome to lysosome transport);GO:0005829(CC:cytosol);GO:0017112(MF:Rab guanyl-nucleotide exchange factor activity)	hsa:22898		Nuclear	PF02141(DENN (AEX-3) domain)
A3KMH1	von Willebrand factor A domain-containing protein 8	VWA8	FUNCTION: Exhibits ATPase activity in vitro. {ECO:0000250|UniProtKB:Q8CC88}.	sp|A3KMH1|VWA8_HUMAN	sp|A3KMH1|VWA8_HUMAN von Willebrand factor A domain-containing protein 8 OS=Homo sapiens OX=9606 GN=VWA8 PE=1 SV=2	1	24	24	24	19.5	214.82	133420	103290	101230	121900	44169	15896	808130	632530	828990	761650	707220	782950	Quantified	GO:0005739(CC:mitochondrion);GO:0005777(CC:peroxisome);GO:0005524(MF:ATP binding);GO:0016887(MF:ATPase activity)	hsa:23078		Cytoplasmic;Mitochondrial;Nuclear	PF07728(AAA domain (dynein-related subfamily))
A3KN83	Protein strawberry notch homolog 1	SBNO1		sp|A3KN83|SBNO1_HUMAN;sp|Q9Y2G9|SBNO2_HUMAN	sp|A3KN83|SBNO1_HUMAN Protein strawberry notch homolog 1 OS=Homo sapiens OX=9606 GN=SBNO1 PE=1 SV=1	2	25	25	25	27.9	154.31	991250	1020400	1070900	1101000	1062900	1071700	1162400	1159400	1105100	1681200	1297100	1500500	Quantified	GO:0006355(BP:regulation of transcription, DNA-templated);GO:0005634(CC:nucleus);GO:0031490(MF:chromatin DNA binding);GO:0042393(MF:histone binding)	hsa:55206		Nuclear	PF13872(P-loop containing NTP hydrolase pore-1);PF13871(C-terminal domain on Strawberry notch homologue)
A4D0S4	Laminin subunit beta-4	LAMB4	FUNCTION: Binding to cells via a high affinity receptor, laminin is thought to mediate the attachment, migration and organization of cells into tissues during embryonic development by interacting with other extracellular matrix components.	sp|A4D0S4|LAMB4_HUMAN	sp|A4D0S4|LAMB4_HUMAN Laminin subunit beta-4 OS=Homo sapiens OX=9606 GN=LAMB4 PE=2 SV=1	1	2	2	2	0.9	193.54		904470		654.48						4002.8		542.72	Quantified	GO:0009887(BP:animal organ morphogenesis);GO:0070831(BP:basement membrane assembly);GO:0016477(BP:cell migration);GO:0034446(BP:substrate adhesion-dependent cell spreading);GO:0009888(BP:tissue development);GO:0043256(CC:laminin complex);GO:0005201(MF:extracellular matrix structural constituent)	hsa:22798(LAMB4)	hsa05146(Amoebiasis );hsa05200(Pathways in cancer );hsa05165(Human papillomavirus infection );hsa05145(Toxoplasmosis );hsa04512(ECM-receptor interaction );hsa05222(Small cell lung cancer );hsa04151(PI3K-Akt signaling pathway );hsa04510(Focal adhesion )	Extracellular	PF00053(Laminin EGF domain);PF00055(Laminin N-terminal (Domain VI))
A4D1E9	GTP-binding protein 10	GTPBP10	FUNCTION: May be involved in the ribosome maturation process. Complements an ObgE(CgtA) function in E.coli ribosome maturation. Plays a role of GTPase in vitro. When missing, disorganization of the nucleolar architecture is observed. {ECO:0000269|PubMed:17054726}.	sp|A4D1E9|GTPBA_HUMAN	sp|A4D1E9|GTPBA_HUMAN GTP-binding protein 10 OS=Homo sapiens OX=9606 GN=GTPBP10 PE=1 SV=1	1	7	7	7	27.1	42.932	238750	240640	229340	232320	207190	219470	152010	193540	162100	228230	169020	226440	Quantified	GO:0042254(BP:ribosome biogenesis);GO:0005694(CC:chromosome);GO:0005730(CC:nucleolus);GO:0005525(MF:GTP binding);GO:0003723(MF:RNA binding)	hsa:85865		Cytoplasmic;Mitochondrial	PF01018(GTP1/OBG);PF01926(50S ribosome-binding GTPase)
A4D1P6	WD repeat-containing protein 91	WDR91	FUNCTION: Functions as a negative regulator of the PI3 kinase/PI3K activity associated with endosomal membranes via BECN1, a core subunit of the PI3K complex. By modifying the phosphatidylinositol 3-phosphate/PtdInsP3 content of endosomal membranes may regulate endosome fusion, recycling, sorting and early to late endosome transport (PubMed:26783301). It is for instance, required for the delivery…	sp|A4D1P6|WDR91_HUMAN	sp|A4D1P6|WDR91_HUMAN WD repeat-containing protein 91 OS=Homo sapiens OX=9606 GN=WDR91 PE=1 SV=2	1	8	8	8	14.6	83.343	118430	98026	117140	90494	84452	136030	119530	17904	224750	98595	156940	11609	Quantified	GO:0045022(BP:early endosome to late endosome transport);GO:1903362(BP:regulation of cellular protein catabolic process);GO:0043551(BP:regulation of phosphatidylinositol 3-kinase activity);GO:0005829(CC:cytosol);GO:0031901(CC:early endosome membrane);GO:0031313(CC:extrinsic component of endosome membrane);GO:0031902(CC:late endosome membrane);GO:0035014(MF:phosphatidylinositol 3-kinase regulator …	hsa:29062		Cytoplasmic;Nuclear	PF00400(WD domain, G-beta repeat)
A4FU69	EF-hand calcium-binding domain-containing protein 5	EFCAB5		sp|A4FU69|EFCB5_HUMAN	sp|A4FU69|EFCB5_HUMAN EF-hand calcium-binding domain-containing protein 5 OS=Homo sapiens OX=9606 GN=EFCAB5 PE=1 SV=3	1	2	2	2	2	173.4	604000	511950	637930	319970	150680	360650	195690	505540	357490	410720	406800	612100	Quantified	GO:0005509(MF:calcium ion binding)	hsa:374786		Nuclear
A5PLN9	Trafficking protein particle complex subunit 13	TRAPPC13		sp|A5PLN9|TPC13_HUMAN	sp|A5PLN9|TPC13_HUMAN Trafficking protein particle complex subunit 13 OS=Homo sapiens OX=9606 GN=TRAPPC13 PE=1 SV=2	1	6	6	6	30.7	46.523	74997	83260	109910	50911	49850	55146	78588	140330	131380	180860	88753	81666	Quantified	GO:0005829(CC:cytosol)	hsa:80006		Extracellular;Nuclear	PF06159(Protein of unknown function (DUF974))
A5YKK6	CCR4-NOT transcription complex subunit 1	CNOT1	FUNCTION: Scaffolding component of the CCR4-NOT complex which is one of the major cellular mRNA deadenylases and is linked to various cellular processes including bulk mRNA degradation, miRNA-mediated repression, translational repression during translational initiation and general transcription regulation. Additional complex functions may be a consequence of its influence on mRNA expression. Its …	sp|A5YKK6|CNOT1_HUMAN	sp|A5YKK6|CNOT1_HUMAN CCR4-NOT transcription complex subunit 1 OS=Homo sapiens OX=9606 GN=CNOT1 PE=1 SV=2	1	63	63	63	35.8	266.94	5119000	5296000	5165000	5224800	4945800	5497100	4277100	4427500	4198700	5140800	4362700	4697500	Quantified	GO:0006977(BP:DNA damage response, signal transduction by p53 class mediator resulting in cell cycle arrest);GO:0035195(BP:gene silencing by miRNA);GO:0007275(BP:multicellular organism development);GO:0033147(BP:negative regulation of intracellular estrogen receptor signaling pathway);GO:0048387(BP:negative regulation of retinoic acid receptor signaling pathway);GO:0000122(BP:negative regulation …	hsa:23019(CNOT1)	hsa03018(RNA degradation )	Cytoplasmic;Nuclear	PF16417(CCR4-NOT transcription complex subunit 1 TTP binding domain);PF12842(Domain of unknown function (DUF3819));PF04054(CCR4-Not complex component, Not1);PF16415(CCR4-NOT transcription complex subunit 1 CAF1-binding domain);PF16418(CCR4-NOT transcription complex subunit 1 HEAT repeat)
A6NCE7	Microtubule-associated proteins 1A/1B light chain 3 beta 2	MAP1LC3B2	FUNCTION: Ubiquitin-like modifier involved in formation of autophagosomal vacuoles (autophagosomes). Plays a role in mitophagy which contributes to regulate mitochondrial quantity and quality by eliminating the mitochondria to a basal level to fulfill cellular energy requirements and preventing excess ROS production. Whereas LC3s are involved in elongation of the phagophore membrane, the GABARAP/…	sp|A6NCE7|MP3B2_HUMAN;sp|Q9GZQ8|MLP3B_HUMAN;sp|Q9H492|MLP3A_HUMAN	sp|A6NCE7|MP3B2_HUMAN Microtubule-associated proteins 1A/1B light chain 3 beta 2 OS=Homo sapiens OX=9606 GN=MAP1LC3B2 PE=1 SV=1;sp|Q9GZQ8|MLP3B_HUMAN Microtubule-associated proteins 1A/1B light chain 3B OS=Homo sapiens OX=9606 GN=MAP1LC3B PE=1 SV=3;sp|Q9H4	3	3	3	3	22.4	14.628	1782200	1678300	1985800	2024700	1827200	2284800	1782400	1969300	1832500	2050100	1941700	2152700	Quantified	GO:0000045(BP:autophagosome assembly);GO:0097352(BP:autophagosome maturation);GO:0000422(BP:autophagy of mitochondrion);GO:0006995(BP:cellular response to nitrogen starvation);GO:0016236(BP:macroautophagy);GO:0005776(CC:autophagosome);GO:0000421(CC:autophagosome membrane);GO:0031410(CC:cytoplasmic vesicle);GO:0005829(CC:cytosol);GO:0012505(CC:endomembrane system);GO:0043231(CC:intracellular membr…	hsa:643246(MAP1LC3B2)	hsa04137(Mitophagy - animal );hsa04621(NOD-like receptor signaling pathway );hsa04371(Apelin signaling pathway );hsa05022(Pathways of neurodegeneration - multiple diseases );hsa05167(Kaposi sarcoma-associated herpesvirus infection );hsa05131(Shigellosis );hsa05014(Amyotrophic lateral sclerosis );hsa04140(Autophagy - animal );hsa04216(Ferroptosis )	Nuclear	PF02991(Autophagy protein Atg8 ubiquitin like)
A6NDG6	Glycerol-3-phosphate phosphatase	PGP	FUNCTION: Glycerol-3-phosphate phosphatase hydrolyzing glycerol-3-phosphate into glycerol. Thereby, regulates the cellular levels of glycerol-3-phosphate a metabolic intermediate of glucose, lipid and energy metabolism. Was also shown to have a 2-phosphoglycolate phosphatase activity and a tyrosine-protein phosphatase activity. However, their physiological relevance is unclear (PubMed:26755581). …	sp|A6NDG6|PGP_HUMAN	sp|A6NDG6|PGP_HUMAN Glycerol-3-phosphate phosphatase OS=Homo sapiens OX=9606 GN=PGP PE=1 SV=1	1	12	12	12	47.7	34.006	1697500	1660200	1757600	1521200	1354300	1617300	1307100	1343100	1284100	1141100	1449900	1278700	Quantified	GO:0016311(BP:dephosphorylation);GO:0006114(BP:glycerol biosynthetic process);GO:0006650(BP:glycerophospholipid metabolic process);GO:0045721(BP:negative regulation of gluconeogenesis);GO:0035335(BP:peptidyl-tyrosine dephosphorylation);GO:0005737(CC:cytoplasm);GO:0000121(MF:glycerol-1-phosphatase activity);GO:0043136(MF:glycerol-3-phosphatase activity);GO:0000287(MF:magnesium ion binding);GO:0098…	hsa:283871(PGP)	hsa00630(Glyoxylate and dicarboxylate metabolism )	Cytoplasmic;Mitochondrial;	PF13242(HAD-hyrolase-like);PF13344(Haloacid dehalogenase-like hydrolase)
A6NDU8	RAB7A-interacting MON1-CCZ1 complex subunit 1	RIMOC1		sp|A6NDU8|RIMC1_HUMAN	sp|A6NDU8|RIMC1_HUMAN RAB7A-interacting MON1-CCZ1 complex subunit 1 OS=Homo sapiens OX=9606 GN=RIMOC1 PE=1 SV=1	1	5	5	5	29.9	33.62	238300	277310	283580	250900	214480	198990	296000	320490	323890	379540	263460	263000	Quantified	GO:0005829(CC:cytosol);GO:0005654(CC:nucleoplasm)	hsa:285636		Extracellular;Cytoplasmic
A6NED2	RCC1 domain-containing protein 1	RCCD1	FUNCTION: Plays a role in transcriptional repression of satellite repeats, possibly by regulating H3K36 methylation levels in centromeric regions together with KDM8 (PubMed:24981860). Possibly together with KDM8, is involved in proper mitotic spindle organization and chromosome segregation (PubMed:24981860). Plays a role in regulating alpha-tubulin deacetylation and cytoskeletal microtubule stabi…	sp|A6NED2|RCCD1_HUMAN	sp|A6NED2|RCCD1_HUMAN RCC1 domain-containing protein 1 OS=Homo sapiens OX=9606 GN=RCCD1 PE=1 SV=1	1	3	3	3	12.2	40.078	10409	22422	30801	22467	27124	31890	45584	16875	21660	73729	13475	122040	Quantified	GO:0006325(BP:chromatin organization);GO:0005694(CC:chromosome);GO:0005829(CC:cytosol);GO:0005886(CC:plasma membrane)	hsa:91433		Cytoplasmic	PF00415(Regulator of chromosome condensation (RCC1) repeat)
A6NFI3	Zinc finger protein 316	ZNF316	FUNCTION: May be involved in transcriptional regulation. {ECO:0000250}.	sp|A6NFI3|ZN316_HUMAN	sp|A6NFI3|ZN316_HUMAN Zinc finger protein 316 OS=Homo sapiens OX=9606 GN=ZNF316 PE=1 SV=1	1	3	3	3	4.8	108.44	65225	53253	44758	84639		52531	29546		13042	42377		45589	Quantified	GO:0006355(BP:regulation of transcription, DNA-templated);GO:0005634(CC:nucleus);GO:0003677(MF:DNA binding);GO:0046872(MF:metal ion binding)	hsa:100131017(ZNF316)	hsa05168(Herpes simplex virus 1 infection )	Nuclear	PF00096(Zinc finger, C2H2 type);PF01352(KRAB box)
A6NFN3	RNA binding protein fox-1 homolog 3	RBFOX3	FUNCTION: Pre-mRNA alternative splicing regulator. Regulates alternative splicing of RBFOX2 to enhance the production of mRNA species that are targeted for nonsense-mediated decay (NMD). {ECO:0000250|UniProtKB:Q8BIF2}.	sp|A6NFN3|RFOX3_HUMAN	sp|A6NFN3|RFOX3_HUMAN RNA binding protein fox-1 homolog 3 OS=Homo sapiens OX=9606 GN=RBFOX3 PE=2 SV=4	1	4	2	2	16.3	33.872	50490	84128	48081	43270	56973	71793	12104	10337	7576.7	11451	9455.6		Quantified	GO:0006397(BP:mRNA processing);GO:0007399(BP:nervous system development);GO:0000381(BP:regulation of alternative mRNA splicing, via spliceosome);GO:0008380(BP:RNA splicing);GO:0005737(CC:cytoplasm);GO:0005634(CC:nucleus);GO:0043204(CC:perikaryon);GO:0003677(MF:DNA binding);GO:0003729(MF:mRNA binding)	hsa:146713		Extracellular;Nuclear	PF12414(Calcitonin gene-related peptide regulator C terminal);PF00076(RNA recognition motif. (a.k.a. RRM, RBD, or RNP domain))
A6NFQ7	Divergent paired-related homeobox	DPRX	FUNCTION: Putative transcription factor. {ECO:0000250}.	sp|A6NFQ7|DPRX_HUMAN	sp|A6NFQ7|DPRX_HUMAN Divergent paired-related homeobox OS=Homo sapiens OX=9606 GN=DPRX PE=2 SV=1	1	1	1	1	4.7	21.648			204280	159950	228890	212060		362260	251410		168300		Quantified	GO:0000790(CC:nuclear chromatin);GO:0000981(MF:DNA-binding transcription factor activity, RNA polymerase II-specific);GO:0043565(MF:sequence-specific DNA binding)	hsa:503834		Nuclear	PF00046(Homeobox domain)
A6NHL2	Tubulin alpha chain-like 3	TUBAL3	FUNCTION: Tubulin is the major constituent of microtubules. It binds two moles of GTP, one at an exchangeable site on the beta chain and one at a non-exchangeable site on the alpha chain (By similarity). {ECO:0000250}.	sp|A6NHL2|TBAL3_HUMAN	sp|A6NHL2|TBAL3_HUMAN Tubulin alpha chain-like 3 OS=Homo sapiens OX=9606 GN=TUBAL3 PE=1 SV=2	1	5	1	1	10.3	49.908	641770	636390	711370	900080	864350	1033800	182310	700210	593490	631590	504030	415430	Quantified	GO:0000226(BP:microtubule cytoskeleton organization);GO:0007017(BP:microtubule-based process);GO:0000278(BP:mitotic cell cycle);GO:0005737(CC:cytoplasm);GO:0005874(CC:microtubule);GO:0005525(MF:GTP binding);GO:0003924(MF:GTPase activity);GO:0005200(MF:structural constituent of cytoskeleton)	hsa:79861(TUBAL3)	hsa04210(Apoptosis );hsa04145(Phagosome );hsa05014(Amyotrophic lateral sclerosis );hsa04540(Gap junction );hsa05022(Pathways of neurodegeneration - multiple diseases );hsa05012(Parkinson disease );hsa05020(Prion disease );hsa04530(Tight junction );hsa05132(Salmonella infection );hsa05010(Alzheimer disease );hsa05016(Huntington disease );hsa05130(Pathogenic Escherichia coli infection )	Cytoplasmic	PF00091(Tubulin/FtsZ family, GTPase domain);PF03953(Tubulin C-terminal domain)
A6NHQ2	rRNA/tRNA 2-O-methyltransferase fibrillarin-like protein 1	FBLL1	FUNCTION: S-adenosyl-L-methionine-dependent methyltransferase that has the ability to methylate both RNAs and proteins. Involved in pre-rRNA processing by catalyzing the site-specific 2'-hydroxyl methylation of ribose moieties in pre-ribosomal RNA. Also acts as a protein methyltransferase by mediating methylation of glutamine residues (By similarity). {ECO:0000250}.	sp|A6NHQ2|FBLL1_HUMAN	sp|A6NHQ2|FBLL1_HUMAN rRNA/tRNA 2-O-methyltransferase fibrillarin-like protein 1 OS=Homo sapiens OX=9606 GN=FBLL1 PE=3 SV=2	1	5	3	3	17.1	34.803	2090800	2920500	864230	1719000	2929200	3210900	3447700	3393800	4919700	3253900	4109100	1864200	Quantified	GO:0001835(BP:blastocyst hatching);GO:0000494(BP:box C/D snoRNA 3'-end processing);GO:1990258(BP:histone glutamine methylation);GO:0031167(BP:rRNA methylation);GO:0031428(CC:box C/D snoRNP complex);GO:0015030(CC:Cajal body);GO:0001650(CC:fibrillar center);GO:0005654(CC:nucleoplasm);GO:0032040(CC:small-subunit processome);GO:1990259(MF:histone-glutamine methyltransferase activity);GO:0003723(MF:RN…			Nuclear	PF01269(Fibrillarin)
A6NHR9	Structural maintenance of chromosomes flexible hinge domain-containing protein 1	SMCHD1	FUNCTION: Non-canonical member of the structural maintenance of chromosomes (SMC) protein family that plays a key role in epigenetic silencing by regulating chromatin architecture (By similarity). Promotes heterochromatin formation in both autosomes and chromosome X, probably by mediating the merge of chromatin compartments (By similarity). Plays a key role in chromosome X inactivation in females…	sp|A6NHR9|SMHD1_HUMAN	sp|A6NHR9|SMHD1_HUMAN Structural maintenance of chromosomes flexible hinge domain-containing protein 1 OS=Homo sapiens OX=9606 GN=SMCHD1 PE=1 SV=2	1	68	68	68	46	226.37	4931800	5139300	5298200	4897200	4921600	4966700	7652900	7741500	8332400	9078600	7632700	8291600	Quantified	GO:0009048(BP:dosage compensation by inactivation of X chromosome);GO:0006302(BP:double-strand break repair);GO:0070868(BP:heterochromatin organization involved in chromatin silencing);GO:0060821(BP:inactivation of X chromosome by DNA methylation);GO:0060820(BP:inactivation of X chromosome by heterochromatin assembly);GO:2000042(BP:negative regulation of double-strand break repair via homologous …	hsa:23347		Nuclear	PF06470(SMC proteins Flexible Hinge Domain);PF13589(Histidine kinase-, DNA gyrase B-, and HSP90-like ATPase)
A6NHX0	Cytosolic arginine sensor for mTORC1 subunit 2	CASTOR2	FUNCTION: Functions as a negative regulator of the TORC1 signaling pathway through the GATOR complex. As part of homodimers or heterodimers with CASTOR1, directly binds and inhibits the GATOR subcomplex GATOR2 and thereby mTORC1. Does not directly bind arginine, but binding of arginine to CASTOR1 disrupts the interaction of CASTOR2-containing heterodimers with GATOR2 which can in turn activate mT…	sp|A6NHX0|CAST2_HUMAN;sp|Q8WTX7|CAST1_HUMAN	sp|A6NHX0|CAST2_HUMAN Cytosolic arginine sensor for mTORC1 subunit 2 OS=Homo sapiens OX=9606 GN=CASTOR2 PE=1 SV=3	2	6	6	6	24.6	36.056	330620	298990	399990	267150	253130	238770	248620	228700	198400	327250	182960	374990	Quantified	GO:1903577(BP:cellular response to L-arginine);GO:1904262(BP:negative regulation of TORC1 signaling);GO:1902531(BP:regulation of intracellular signal transduction);GO:0005829(CC:cytosol);GO:0042802(MF:identical protein binding)	hsa:729438(CASTOR2)	hsa04150(mTOR signaling pathway )	PlasmaMembrane	PF13840(ACT domain)
A6NI28	Rho GTPase-activating protein 42	ARHGAP42	FUNCTION: May influence blood pressure by functioning as a GTPase-activating protein for RHOA in vascular smooth muscle. {ECO:0000269|PubMed:24335996}.	sp|A6NI28|RHG42_HUMAN	sp|A6NI28|RHG42_HUMAN Rho GTPase-activating protein 42 OS=Homo sapiens OX=9606 GN=ARHGAP42 PE=1 SV=3	1	3	3	3	3.7	98.568	329670	302560	468140	247010	475020	448140	589370	404220	339930		304220	488680	Quantified	GO:0090630(BP:activation of GTPase activity);GO:0035024(BP:negative regulation of Rho protein signal transduction);GO:0003085(BP:negative regulation of systemic arterial blood pressure);GO:1904694(BP:negative regulation of vascular smooth muscle contraction);GO:0007165(BP:signal transduction);GO:0005096(MF:GTPase activator activity)	hsa:143872		Nuclear	PF00169(PH domain);PF16746(BAR domain of APPL family);PF14604(Variant SH3 domain);PF00620(RhoGAP domain)
A6NIH7	Protein unc-119 homolog B	UNC119B	FUNCTION: Myristoyl-binding protein that acts as a cargo adapter: specifically binds the myristoyl moiety of a subset of N-terminally myristoylated proteins and is required for their localization. Binds myristoylated NPHP3 and plays a key role in localization of NPHP3 to the primary cilium membrane. Does not bind all myristoylated proteins. Probably plays a role in trafficking proteins in photore…	sp|A6NIH7|U119B_HUMAN	sp|A6NIH7|U119B_HUMAN Protein unc-119 homolog B OS=Homo sapiens OX=9606 GN=UNC119B PE=1 SV=1	1	8	7	7	47.8	28.136	358780	427650	398510	343510	428230	399390	270990	233470	234170	312580	154690	247530	Quantified	GO:0060271(BP:cilium assembly);GO:0042953(BP:lipoprotein transport);GO:0007399(BP:nervous system development);GO:0035869(CC:ciliary transition zone);GO:0005929(CC:cilium);GO:0005829(CC:cytosol);GO:0008289(MF:lipid binding)	hsa:84747		Cytoplasmic	PF05351(GMP-PDE, delta subunit)
A6NJ78	12S rRNA N4-methylcytidine (m4C) methyltransferase	METTL15	FUNCTION: N4-methylcytidine (m4C) methyltransferase responsible for the methylation of position C839 in mitochondrial 12S rRNA (PubMed:31665743). Involved in the stabilization of 12S rRNA folding, therefore facilitating the assembly of the mitochondrial small ribosomal subunits (PubMed:31665743). {ECO:0000269|PubMed:31665743}.	sp|A6NJ78|MET15_HUMAN;sp|P0C7V9|ME15P_HUMAN	sp|A6NJ78|MET15_HUMAN 12S rRNA N4-methylcytidine (m4C) methyltransferase OS=Homo sapiens OX=9606 GN=METTL15 PE=1 SV=1	2	6	6	6	21.1	46.121	170620	149930	187460	207080	90155	155440	89606	89769	75770	183770	60913	167090	Quantified	GO:0070475(BP:rRNA base methylation);GO:0005759(CC:mitochondrial matrix);GO:0071424(MF:rRNA (cytosine-N4-)-methyltransferase activity)	hsa:196074		Mitochondrial;Nuclear	PF01795(MraW methylase family)
A6NJT0	Homeobox protein unc-4 homolog	UNCX	FUNCTION: Transcription factor involved in somitogenesis and neurogenesis. Required for the maintenance and differentiation of particular elements of the axial skeleton. May act upstream of PAX9. Plays a role in controlling the development of connections of hypothalamic neurons to pituitary elements, allowing central neurons to reach the peripheral blood circulation and to deliver hormones for co…	sp|A6NJT0|UNC4_HUMAN	sp|A6NJT0|UNC4_HUMAN Homeobox protein unc-4 homolog OS=Homo sapiens OX=9606 GN=UNCX PE=3 SV=1	1	2	2	2	9	53.69					9553.7		70506	78750	109160	268070	159020	52402	Quantified	GO:0001502(BP:cartilage condensation);GO:0035726(BP:common myeloid progenitor cell proliferation);GO:0021516(BP:dorsal spinal cord development);GO:0021889(BP:olfactory bulb interneuron differentiation);GO:0007389(BP:pattern specification process);GO:0045595(BP:regulation of cell differentiation);GO:0000790(CC:nuclear chromatin);GO:0000981(MF:DNA-binding transcription factor activity, RNA polymera…	hsa:340260		Nuclear	PF00046(Homeobox domain)
A6NK58	Putative lipoyltransferase 2, mitochondrial	LIPT2	FUNCTION: Catalyzes the transfer of endogenously produced octanoic acid from octanoyl-acyl-carrier-protein onto the lipoyl domains of lipoate-dependent enzymes, which catalyze essential redox reactions (PubMed:28757203). Lipoyl-ACP can also act as a substrate although octanoyl-ACP is likely to be the physiological substrate (By similarity). {ECO:0000250, ECO:0000269|PubMed:28757203}.	sp|A6NK58|LIPT2_HUMAN	sp|A6NK58|LIPT2_HUMAN Putative lipoyltransferase 2, mitochondrial OS=Homo sapiens OX=9606 GN=LIPT2 PE=1 SV=1	1	2	2	2	12.1	25.195	25199		56033	15464	25320		49071	3570.2	6489.8				Quantified	GO:0034641(BP:cellular nitrogen compound metabolic process);GO:2000376(BP:positive regulation of oxygen metabolic process);GO:0009249(BP:protein lipoylation);GO:0005759(CC:mitochondrial matrix);GO:0005739(CC:mitochondrion);GO:0016874(MF:ligase activity);GO:0033819(MF:lipoyl(octanoyl) transferase activity);GO:0102555(MF:octanoyl transferase activity (acting on glycine-cleavage complex H protein))	hsa:387787(LIPT2)	hsa00785(Lipoic acid metabolism );hsa01240(Biosynthesis of cofactors )	Cytoplasmic;Mitochondrial	PF03099(Biotin/lipoate A/B protein ligase family)
A6NKD9	Coiled-coil domain-containing protein 85C	CCDC85C	FUNCTION: May play a role in cell-cell adhesion and epithelium development through its interaction with proteins of the beta-catenin family (Probable). May play an important role in cortical development, especially in the maintenance of radial glia (By similarity). {ECO:0000250|UniProtKB:E9Q6B2, ECO:0000305|PubMed:25009281}.	sp|A6NKD9|CC85C_HUMAN	sp|A6NKD9|CC85C_HUMAN Coiled-coil domain-containing protein 85C OS=Homo sapiens OX=9606 GN=CCDC85C PE=1 SV=1	1	11	11	11	32.9	45.209	156010	147330	177240	194280	150360	189420	147750	76057	90259	203980	108860	141460	Quantified	GO:0021987(BP:cerebral cortex development);GO:0005912(CC:adherens junction);GO:0043296(CC:apical junction complex);GO:0005923(CC:bicellular tight junction)	hsa:317762		Nuclear	PF10226(CCDC85 family)
A6NKF1	SAC3 domain-containing protein 1	SAC3D1	FUNCTION: Involved in centrosome duplication and mitotic progression. {ECO:0000250}.	sp|A6NKF1|SAC31_HUMAN	sp|A6NKF1|SAC31_HUMAN SAC3 domain-containing protein 1 OS=Homo sapiens OX=9606 GN=SAC3D1 PE=1 SV=2	1	3	3	3	12.1	43.553	47168	93784	95736	79982	65651	38866	63745	57810	25408	74373	49142	79268	Quantified	GO:0051301(BP:cell division);GO:0051298(BP:centrosome duplication);GO:0051225(BP:spindle assembly);GO:0005813(CC:centrosome);GO:0005737(CC:cytoplasm);GO:0005634(CC:nucleus);GO:0005819(CC:spindle)			Nuclear	PF03399(SAC3/GANP family)
A6NKT7	RanBP2-like and GRIP domain-containing protein 3	RGPD3		sp|A6NKT7|RGPD3_HUMAN	sp|A6NKT7|RGPD3_HUMAN RanBP2-like and GRIP domain-containing protein 3 OS=Homo sapiens OX=9606 GN=RGPD3 PE=3 SV=2	1	34	2	0	20.3	197.48	105540	574030	40450	102150	106730	487060	87369	111160	20290	400320	5387.1	2163.3	Quantified	GO:0006607(BP:NLS-bearing protein import into nucleus);GO:0043547(BP:positive regulation of GTPase activity);GO:0005737(CC:cytoplasm);GO:0005643(CC:nuclear pore);GO:0005634(CC:nucleus);GO:0008536(MF:Ran GTPase binding)	hsa:653489		Nuclear	PF00638(RanBP1 domain);PF16704(Rab binding domain);PF01465(GRIP domain)
A6ZKI3	Retrotransposon Gag-like protein 8C	RTL8C		sp|A6ZKI3|RTL8C_HUMAN;sp|Q9BWD3|RTL8A_HUMAN;sp|Q17RB0|RTL8B_HUMAN	sp|A6ZKI3|RTL8C_HUMAN Retrotransposon Gag-like protein 8C OS=Homo sapiens OX=9606 GN=RTL8C PE=1 SV=1;sp|Q9BWD3|RTL8A_HUMAN Retrotransposon Gag-like protein 8A OS=Homo sapiens OX=9606 GN=RTL8A PE=1 SV=3	3	3	3	3	24.8	13.171		40441	52773				130020	133940	172400	151480	235490	94402	Quantified		hsa:8933		Cytoplasmic;Mitochondrial	PF16297(Domain of unknown function (DUF4939))
A7E2V4	Zinc finger SWIM domain-containing protein 8	ZSWIM8		sp|A7E2V4|ZSWM8_HUMAN	sp|A7E2V4|ZSWM8_HUMAN Zinc finger SWIM domain-containing protein 8 OS=Homo sapiens OX=9606 GN=ZSWIM8 PE=1 SV=1	1	1	1	1	0.9	197.3	5798.8	2698.3	34796	8176.6	4441.6					2305.4			Quantified	GO:1902667(BP:regulation of axon guidance);GO:0031462(CC:Cul2-RING ubiquitin ligase complex);GO:0008270(MF:zinc ion binding)	hsa:23053		Nuclear
A7KAX9	Rho GTPase-activating protein 32	ARHGAP32	FUNCTION: GTPase-activating protein (GAP) promoting GTP hydrolysis on RHOA, CDC42 and RAC1 small GTPases. May be involved in the differentiation of neuronal cells during the formation of neurite extensions. Involved in NMDA receptor activity-dependent actin reorganization in dendritic spines. May mediate cross-talks between Ras- and Rho-regulated signaling pathways in cell growth regulation. Isof…	sp|A7KAX9|RHG32_HUMAN	sp|A7KAX9|RHG32_HUMAN Rho GTPase-activating protein 32 OS=Homo sapiens OX=9606 GN=ARHGAP32 PE=1 SV=1	1	3	3	3	1.9	230.53	14122			17701	12148			45801	33812	45848	30212	35227	Quantified	GO:0051056(BP:regulation of small GTPase mediated signal transduction);GO:0007264(BP:small GTPase mediated signal transduction);GO:0015629(CC:actin cytoskeleton);GO:0005938(CC:cell cortex);GO:0005829(CC:cytosol);GO:0043197(CC:dendritic spine);GO:0005789(CC:endoplasmic reticulum membrane);GO:0010008(CC:endosome membrane);GO:0001650(CC:fibrillar center);GO:0005794(CC:Golgi apparatus);GO:0000139(CC:…	hsa:9743		Nuclear	PF00620(RhoGAP domain);PF14604(Variant SH3 domain);PF00787(PX domain)
A8CG34	Nuclear envelope pore membrane protein POM 121C	POM121C	FUNCTION: Essential component of the nuclear pore complex (NPC). The repeat-containing domain may be involved in anchoring components of the pore complex to the pore membrane. When overexpressed in cells induces the formation of cytoplasmic annulate lamellae (AL). {ECO:0000269|PubMed:17900573}.	sp|A8CG34|P121C_HUMAN;sp|Q96HA1|P121A_HUMAN;sp|A6NF01|P121B_HUMAN;sp|Q6PJE2|POZP3_HUMAN	sp|A8CG34|P121C_HUMAN Nuclear envelope pore membrane protein POM 121C OS=Homo sapiens OX=9606 GN=POM121C PE=1 SV=3;sp|Q96HA1|P121A_HUMAN Nuclear envelope pore membrane protein POM 121 OS=Homo sapiens OX=9606 GN=POM121 PE=1 SV=2;sp|A6NF01|P121B_HUMAN Putati	4	7	7	7	11.3	125.09	283160	282820	278150	220290	280460	335950	280160	266200	258730	249830	194450	196420	Quantified	GO:0075733(BP:intracellular transport of virus);GO:0006406(BP:mRNA export from nucleus);GO:0006606(BP:protein import into nucleus);GO:0016925(BP:protein sumoylation);GO:1900034(BP:regulation of cellular response to heat);GO:0060964(BP:regulation of gene silencing by miRNA);GO:0006110(BP:regulation of glycolytic process);GO:0006405(BP:RNA export from nucleus);GO:0006409(BP:tRNA export from nucleus…			Nuclear	PF15229(POM121 family)
A8MPP1	Putative ATP-dependent RNA helicase DDX11-like protein 8	DDX11L8	FUNCTION: Putative DNA helicase. {ECO:0000250}.	sp|A8MPP1|D11L8_HUMAN;sp|Q96FC9|DDX11_HUMAN;sp|Q92771|DDX12_HUMAN	sp|A8MPP1|D11L8_HUMAN Putative ATP-dependent RNA helicase DDX11-like protein 8 OS=Homo sapiens OX=9606 GN=DDX11L8 PE=1 SV=1;sp|Q96FC9|DDX11_HUMAN ATP-dependent DNA helicase DDX11 OS=Homo sapiens OX=9606 GN=DDX11 PE=1 SV=1	3	4	4	4	7.7	101.81	215140	209330	226740	169540	200890	219320	216420	217050	72283	205090	174720	105200	Quantified	GO:0032508(BP:DNA duplex unwinding);GO:0034085(BP:establishment of sister chromatid cohesion);GO:0006139(BP:nucleobase-containing compound metabolic process);GO:0005730(CC:nucleolus);GO:0005634(CC:nucleus);GO:0005524(MF:ATP binding);GO:0003677(MF:DNA binding);GO:0003678(MF:DNA helicase activity);GO:0003723(MF:RNA binding);GO:0003724(MF:RNA helicase activity)			Cytoplasmic;Nuclear	PF13307(Helicase C-terminal domain);PF06733(DEAD_2)
A8MVW0	Protein FAM171A2	FAM171A2		sp|A8MVW0|F1712_HUMAN	sp|A8MVW0|F1712_HUMAN Protein FAM171A2 OS=Homo sapiens OX=9606 GN=FAM171A2 PE=1 SV=1	1	5	5	4	9.3	87.434	940410	781950	729780	299990	98118	687630	40519	193320	82477	39452	185840	328980	Quantified	GO:0016021(CC:integral component of membrane)	hsa:284069		PlasmaMembrane;Nuclear	PF10577(Uncharacterised protein family UPF0560)
A8MW92	PHD finger protein 20-like protein 1	PHF20L1		sp|A8MW92|P20L1_HUMAN	sp|A8MW92|P20L1_HUMAN PHD finger protein 20-like protein 1 OS=Homo sapiens OX=9606 GN=PHF20L1 PE=1 SV=2	1	2	2	2	2.7	115.01	27428	63362	11009	60287	25504	30215		36560	37644		14617	14830	Quantified	GO:0006355(BP:regulation of transcription, DNA-templated);GO:0005634(CC:nucleus);GO:0046872(MF:metal ion binding)	hsa:51105		Nuclear	PF16660(PHD finger protein 20-like protein 1);PF02820(mbt repeat);PF12618(Protein of unknown function (DUF3776))
A8MWY0	Endosome/lysosome-associated apoptosis and autophagy regulator family member 2	ELAPOR2	FUNCTION: Functions as a regulator of the BMP signaling pathway and may be involved in epidermal differentiation. {ECO:0000250|UniProtKB:Q3UZV7}.	sp|A8MWY0|ELAP2_HUMAN	sp|A8MWY0|ELAP2_HUMAN Endosome/lysosome-associated apoptosis and autophagy regulator family member 2 OS=Homo sapiens OX=9606 GN=ELAPOR2 PE=1 SV=2	1	2	2	2	3.5	113.84	137020	81180	2160.3	74670	63820	37809	11315					4361.1	Quantified	GO:0051961(BP:negative regulation of nervous system development);GO:0030513(BP:positive regulation of BMP signaling pathway);GO:0045684(BP:positive regulation of epidermis development);GO:0016021(CC:integral component of membrane);GO:0005886(CC:plasma membrane);GO:0070700(MF:BMP receptor binding)	hsa:222223		Extracellular;PlasmaMembrane
A8MXV4	Acyl-coenzyme A diphosphatase NUDT19	NUDT19	FUNCTION: Coenzyme A diphosphatase that mediates the hydrolysis of a wide range of CoA esters, including choloyl-CoA and branched-chain fatty-acyl-CoA esters. At low substrate concentrations medium and long-chain fatty-acyl-CoA esters are the primary substrates (By similarity). {ECO:0000250}.	sp|A8MXV4|NUD19_HUMAN	sp|A8MXV4|NUD19_HUMAN Acyl-coenzyme A diphosphatase NUDT19 OS=Homo sapiens OX=9606 GN=NUDT19 PE=1 SV=1	1	6	6	6	30.1	42.233	243150	240800	233630	212350	189810	236410	193890	200150	220520	261310	167690	205920	Quantified	GO:0009062(BP:fatty acid catabolic process);GO:0006625(BP:protein targeting to peroxisome);GO:0005829(CC:cytosol);GO:0005782(CC:peroxisomal matrix);GO:0047617(MF:acyl-CoA hydrolase activity);GO:0046872(MF:metal ion binding)	hsa:390916(NUDT19)	hsa04146(Peroxisome )	Mitochondrial
A8MYV0	Doublecortin domain-containing protein 2C	DCDC2C		sp|A8MYV0|DCD2C_HUMAN	sp|A8MYV0|DCD2C_HUMAN Doublecortin domain-containing protein 2C OS=Homo sapiens OX=9606 GN=DCDC2C PE=1 SV=4	1	1	1	1	3.6	41.607	8992.9	8768.4	14447	15316					11147	158530			Quantified	GO:0035556(BP:intracellular signal transduction);GO:0005737(CC:cytoplasm);GO:0005874(CC:microtubule);GO:0005815(CC:microtubule organizing center);GO:0036126(CC:sperm flagellum)	hsa:728597		Cytoplasmic	PF03607(Doublecortin)
A9UHW6	MIF4G domain-containing protein	MIF4GD	FUNCTION: Functions in replication-dependent translation of histone mRNAs which differ from other eukaryotic mRNAs in that they do not end with a poly-A tail but a stem-loop. May participate in circularizing those mRNAs specifically enhancing their translation. {ECO:0000269|PubMed:18025107}.	sp|A9UHW6|MI4GD_HUMAN	sp|A9UHW6|MI4GD_HUMAN MIF4G domain-containing protein OS=Homo sapiens OX=9606 GN=MIF4GD PE=1 SV=1	1	3	3	3	23.4	25.423	91046	91228	103000	77987	89558	98532	56284		34963	50454	34554	34469	Quantified	GO:0006446(BP:regulation of translational initiation);GO:0005829(CC:cytosol);GO:0005794(CC:Golgi apparatus);GO:0005730(CC:nucleolus);GO:0042802(MF:identical protein binding);GO:0008022(MF:protein C-terminus binding);GO:0003723(MF:RNA binding);GO:0008494(MF:translation activator activity)	hsa:57409		Cytoplasmic	PF02854(MIF4G domain)
P0CG08	Golgi pH regulator B	GPR89B	FUNCTION: Voltage dependent anion channel required for acidification and functions of the Golgi apparatus that may function in counter-ion conductance. {ECO:0000250, ECO:0000269|PubMed:18794847}.	sp|P0CG08|GPHRB_HUMAN;sp|B7ZAQ6|GPHRA_HUMAN	sp|P0CG08|GPHRB_HUMAN Golgi pH regulator B OS=Homo sapiens OX=9606 GN=GPR89B PE=1 SV=1;sp|B7ZAQ6|GPHRA_HUMAN Golgi pH regulator A OS=Homo sapiens OX=9606 GN=GPR89A PE=1 SV=2	2	6	6	5	18.7	52.916	771890	712330	767100	845450	928450	948030	961210	1053100	1025200	1074000	1062300	761100	Quantified	GO:0051452(BP:intracellular pH reduction);GO:0015031(BP:protein transport);GO:0034765(BP:regulation of ion transmembrane transport);GO:0005623(CC:cell);GO:0032580(CC:Golgi cisterna membrane);GO:0016021(CC:integral component of membrane);GO:0008308(MF:voltage-gated anion channel activity)	hsa:51463		PlasmaMembrane	PF12430(Abscisic acid G-protein coupled receptor);PF12537(The Golgi pH Regulator (GPHR) Family N-terminal)
C4AMC7	Putative WAS protein family homolog 3	WASH3P	FUNCTION: Acts as a nucleation-promoting factor at the surface of endosomes, where it recruits and activates the Arp2/3 complex to induce actin polymerization, playing a key role in the fission of tubules that serve as transport intermediates during endosome sorting (PubMed:18159949, PubMed:20175130). Involved in endocytic trafficking of EGF (PubMed:20175130). Involved in transferrin receptor rec…	sp|C4AMC7|WASH3_HUMAN;sp|Q6VEQ5|WASH2_HUMAN;sp|Q9NQA3|WASH6_HUMAN;sp|A8K0Z3|WASH1_HUMAN;sp|A8MWX3|WASH4_HUMAN	sp|C4AMC7|WASH3_HUMAN Putative WAS protein family homolog 3 OS=Homo sapiens OX=9606 GN=WASH3P PE=1 SV=2;sp|Q6VEQ5|WASH2_HUMAN WAS protein family homolog 2 OS=Homo sapiens OX=9606 GN=WASH2P PE=2 SV=2;sp|Q9NQA3|WASH6_HUMAN WAS protein family homolog 6 OS=Hom	5	4	4	4	13.8	49.994	118530	99536	69955	92721	70225	74662	46611	65256	55882	109760	67992	51658	Quantified	GO:0034314(BP:Arp2/3 complex-mediated actin nucleation);GO:0045022(BP:early endosome to late endosome transport);GO:0016197(BP:endosomal transport);GO:0007032(BP:endosome organization);GO:0006622(BP:protein targeting to lysosome);GO:0042147(BP:retrograde transport, endosome to Golgi);GO:0005776(CC:autophagosome);GO:0005814(CC:centriole);GO:0005829(CC:cytosol);GO:0005769(CC:early endosome);GO:0031…			Nuclear	PF11945(WAHD domain of WASH complex)
C9JLW8	Mapk-regulated corepressor-interacting protein 1	MCRIP1	FUNCTION: The phosphorylation status of MCRIP1 functions as a molecular switch to regulate epithelial-mesenchymal transition. Unphosphorylated MCRIP1 binds to and inhibits the transcriptional corepressor CTBP(s). When phosphorylated by MAPK/ERK, MCRIP1 releases CTBP(s) resulting in transcriptional silencing of the E-cadherin gene and induction of epithelial-mesenchymal transition (PubMed:25728771…	sp|C9JLW8|MCRI1_HUMAN	sp|C9JLW8|MCRI1_HUMAN Mapk-regulated corepressor-interacting protein 1 OS=Homo sapiens OX=9606 GN=MCRIP1 PE=1 SV=1	1	3	3	3	41.2	10.92	812130	1070700	867880	844020	743100	692900	412300	278830	266160	355110	136150	346030	Quantified	GO:0010717(BP:regulation of epithelial to mesenchymal transition);GO:0005737(CC:cytoplasm);GO:0010494(CC:cytoplasmic stress granule);GO:0005634(CC:nucleus)	hsa:348262		Mitochondrial;Nuclear	PF14799(FAM195 family)
E9PAV3	Nascent polypeptide-associated complex subunit alpha, muscle-specific form	NACA	FUNCTION: Cardiac- and muscle-specific transcription factor. May act to regulate the expression of genes involved in the development of myotubes. Plays a critical role in ventricular cardiomyocyte expansion and regulates postnatal skeletal muscle growth and regeneration. Involved in the organized assembly of thick and thin filaments of myofibril sarcomeres (By similarity). {ECO:0000250|UniProtKB:…	sp|E9PAV3|NACAM_HUMAN;sp|Q13765|NACA_HUMAN;sp|Q9BZK3|NACP4_HUMAN	sp|E9PAV3|NACAM_HUMAN Nascent polypeptide-associated complex subunit alpha, muscle-specific form OS=Homo sapiens OX=9606 GN=NACA PE=1 SV=1;sp|Q13765|NACA_HUMAN Nascent polypeptide-associated complex subunit alpha OS=Homo sapiens OX=9606 GN=NACA PE=1 SV=1	3	6	6	6	3.7	205.42	6195600	5685900	6364000	5452700	5174800	6732800	7048700	6498900	4869000	5918100	7112900	8162800	Quantified	GO:0005854(CC:nascent polypeptide-associated complex);GO:0005634(CC:nucleus);GO:0003677(MF:DNA binding)			Nuclear	PF01849(NAC domain)
E9PRG8	Uncharacterized protein C11orf98	C11orf98		sp|E9PRG8|CK098_HUMAN	sp|E9PRG8|CK098_HUMAN Uncharacterized protein C11orf98 OS=Homo sapiens OX=9606 GN=C11orf98 PE=4 SV=2	1	3	3	3	34.1	14.234	730590	869330	866060	841080	590720	908300	676970	645260	426440	942250	573860	916520	Quantified		hsa:102288414		Nuclear
L0R6Q1	SLC35A4 upstream open reading frame protein	SLC35A4		sp|L0R6Q1|S35U4_HUMAN	sp|L0R6Q1|S35U4_HUMAN SLC35A4 upstream open reading frame protein OS=Homo sapiens OX=9606 GN=SLC35A4 PE=3 SV=1	1	4	4	4	37.9	11.133	225950	190410	173510	176490	1894	298700	179300	186350	200530	103730	170410	156260	Quantified	GO:0032056(BP:positive regulation of translation in response to stress);GO:0016021(CC:integral component of membrane)			Cytoplasmic;Mitochondrial	PF15054(Domain of unknown function (DUF4535))
L0R819	ASNSD1 upstream open reading frame protein	ASDURF		sp|L0R819|ASURF_HUMAN	sp|L0R819|ASURF_HUMAN ASNSD1 upstream open reading frame protein OS=Homo sapiens OX=9606 GN=ASDURF PE=1 SV=1	1	2	2	2	38.5	11.25	30342	37618	24197	25319	42609	22599	73880	49499	57165	120100	47214	84654	Quantified	GO:0005737(CC:cytoplasm)			Nuclear
L0R8F8	MIEF1 upstream open reading frame protein	MIEF1	FUNCTION: Involved in the regulation of mitochondrial fission mediated by DNM1L (PubMed:29083303). Positively regulates mitochondrial translation (PubMed:30215512). May play a role in ribosome biogenesis by preventing premature association of the 28S and 39S ribosomal subunits (Probable). {ECO:0000269|PubMed:29083303, ECO:0000269|PubMed:30215512, ECO:0000305|PubMed:28892042}.	sp|L0R8F8|MIDUO_HUMAN	sp|L0R8F8|MIDUO_HUMAN MIEF1 upstream open reading frame protein OS=Homo sapiens OX=9606 GN=MIEF1 PE=1 SV=1	1	1	1	1	17.1	8.4447	94467	87262	102370	103400	96845	81031	70420	80146	74974		85242	72868	Quantified	GO:0070131(BP:positive regulation of mitochondrial translation);GO:0042254(BP:ribosome biogenesis);GO:0005759(CC:mitochondrial matrix);GO:0005739(CC:mitochondrion)			Mitochondrial	PF05347(Complex 1 protein (LYR family))
O00115	Deoxyribonuclease-2-alpha	DNASE2	FUNCTION: Hydrolyzes DNA under acidic conditions with a preference for double-stranded DNA. Plays a major role in the degradation of nuclear DNA in cellular apoptosis during development. Necessary for proper fetal development and for definitive erythropoiesis in fetal liver, where it degrades nuclear DNA expelled from erythroid precursor cells.	sp|O00115|DNS2A_HUMAN	sp|O00115|DNS2A_HUMAN Deoxyribonuclease-2-alpha OS=Homo sapiens OX=9606 GN=DNASE2 PE=1 SV=2	1	2	2	2	5.8	39.58	2049.5	41164	38614			6679.5	312710	97845	95948	253980	90162	276640	Quantified	GO:0006309(BP:apoptotic DNA fragmentation);GO:0006259(BP:DNA metabolic process);GO:0030218(BP:erythrocyte differentiation);GO:0050776(BP:regulation of immune response);GO:0070062(CC:extracellular exosome);GO:0005764(CC:lysosome);GO:0004531(MF:deoxyribonuclease II activity);GO:0003677(MF:DNA binding)	hsa:1777(DNASE2)	hsa04623(Cytosolic DNA-sensing pathway );hsa04142(Lysosome )	Lysosomal	PF03265(Deoxyribonuclease II)
O00116	Alkyldihydroxyacetonephosphate synthase, peroxisomal	AGPS	FUNCTION: Catalyzes the exchange of the acyl chain in acyl-dihydroxyacetonephosphate (acyl-DHAP) for a long chain fatty alcohol, yielding the first ether linked intermediate, i.e. alkyl-dihydroxyacetonephosphate (alkyl-DHAP), in the pathway of ether lipid biosynthesis. {ECO:0000269|PubMed:8399344, ECO:0000269|PubMed:9553082}.	sp|O00116|ADAS_HUMAN	sp|O00116|ADAS_HUMAN Alkyldihydroxyacetonephosphate synthase, peroxisomal OS=Homo sapiens OX=9606 GN=AGPS PE=1 SV=1	1	22	22	22	48.8	72.911	1703900	1662400	1843700	1711300	1616400	1812900	2472200	2556400	2611200	2893600	2213400	2759300	Quantified	GO:0008611(BP:ether lipid biosynthetic process);GO:0008610(BP:lipid biosynthetic process);GO:0006625(BP:protein targeting to peroxisome);GO:0005829(CC:cytosol);GO:0016020(CC:membrane);GO:0005739(CC:mitochondrion);GO:0005730(CC:nucleolus);GO:0005782(CC:peroxisomal matrix);GO:0005778(CC:peroxisomal membrane);GO:0005777(CC:peroxisome);GO:0008609(MF:alkylglycerone-phosphate synthase activity);GO:0071…	hsa:8540(AGPS)	hsa00565(Ether lipid metabolism );hsa04146(Peroxisome )	Peroxisomal	PF02913(FAD linked oxidases, C-terminal domain);PF01565(FAD binding domain)
O00139	Kinesin-like protein KIF2A	KIF2A	FUNCTION: Plus end-directed microtubule-dependent motor required for normal brain development. May regulate microtubule dynamics during axonal growth. Required for normal progression through mitosis. Required for normal congress of chromosomes at the metaphase plate. Required for normal spindle dynamics during mitosis. Promotes spindle turnover. Implicated in formation of bipolar mitotic spindles…	sp|O00139|KIF2A_HUMAN	sp|O00139|KIF2A_HUMAN Kinesin-like protein KIF2A OS=Homo sapiens OX=9606 GN=KIF2A PE=1 SV=3	1	19	19	17	35.8	79.954	2203300	2438600	2194100	2481200	2274100	2795000	1640800	1925600	1995500	2463700	2021700	2085400	Quantified	GO:0019886(BP:antigen processing and presentation of exogenous peptide antigen via MHC class II);GO:0030154(BP:cell differentiation);GO:0051301(BP:cell division);GO:0000226(BP:microtubule cytoskeleton organization);GO:0007019(BP:microtubule depolymerization);GO:0007018(BP:microtubule-based movement);GO:0090307(BP:mitotic spindle assembly);GO:0007052(BP:mitotic spindle organization);GO:0007399(BP:…	hsa:3796		Nuclear	PF00225(Kinesin motor domain)
O00148	ATP-dependent RNA helicase DDX39A	DDX39A	FUNCTION: [Isoform 1]: Involved in pre-mRNA splicing. Required for the export of mRNA out of the nucleus. {ECO:0000269|PubMed:15047853, ECO:0000269|PubMed:17548965}.	sp|O00148|DX39A_HUMAN	sp|O00148|DX39A_HUMAN ATP-dependent RNA helicase DDX39A OS=Homo sapiens OX=9606 GN=DDX39A PE=1 SV=2	1	27	16	16	66.5	49.129	3193900	4375400	5024000	4360100	2998900	3974600	5445000	5809800	5477200	3189200	4483600	4996000	Quantified	GO:0031124(BP:mRNA 3'-end processing);GO:0006406(BP:mRNA export from nucleus);GO:0000398(BP:mRNA splicing, via spliceosome);GO:0006405(BP:RNA export from nucleus);GO:0005737(CC:cytoplasm);GO:0016020(CC:membrane);GO:0016607(CC:nuclear speck);GO:0005654(CC:nucleoplasm);GO:0005634(CC:nucleus);GO:0000346(CC:transcription export complex);GO:0005524(MF:ATP binding);GO:0016887(MF:ATPase activity);GO:004…	hsa:10212		Nuclear	PF00271(Helicase conserved C-terminal domain);PF00270(DEAD/DEAH box helicase)
O00151	PDZ and LIM domain protein 1	PDLIM1	FUNCTION: Cytoskeletal protein that may act as an adapter that brings other proteins (like kinases) to the cytoskeleton (PubMed:10861853). Involved in assembly, disassembly and directioning of stress fibers in fibroblasts. Required for the localization of ACTN1 and PALLD to stress fibers. Required for cell migration and in maintaining cell polarity of fibroblasts (By similarity). {ECO:0000250|Uni…	sp|O00151|PDLI1_HUMAN	sp|O00151|PDLI1_HUMAN PDZ and LIM domain protein 1 OS=Homo sapiens OX=9606 GN=PDLIM1 PE=1 SV=4	1	22	22	22	86.3	36.071	6278000	6483300	6610800	6153700	6273900	5791700	10308000	10151000	10271000	13518000	10367000	10531000	Quantified	GO:0030036(BP:actin cytoskeleton organization);GO:0030950(BP:establishment or maintenance of actin cytoskeleton polarity);GO:0010761(BP:fibroblast migration);GO:0007507(BP:heart development);GO:0030011(BP:maintenance of cell polarity);GO:0061061(BP:muscle structure development);GO:0006357(BP:regulation of transcription by RNA polymerase II);GO:0001666(BP:response to hypoxia);GO:0006979(BP:respons…	hsa:9124		Nuclear	PF15936(Domain of unknown function (DUF4749));PF00412(LIM domain);PF00595(PDZ domain (Also known as DHR or GLGF))
O00154	Cytosolic acyl coenzyme A thioester hydrolase	ACOT7	FUNCTION: Acyl-CoA thioesterases are a group of enzymes that catalyze the hydrolysis of acyl-CoAs to the free fatty acid and coenzyme A (CoASH), providing the potential to regulate intracellular levels of acyl-CoAs, free fatty acids and CoASH (PubMed:10578051). Acyl-coenzyme A thioesterase 7/ACOT7 preferentially hydrolyzes palmitoyl-CoA, but has a broad specificity acting on other fatty acyl-CoAs…	sp|O00154|BACH_HUMAN;sp|Q6ZUV0|BACHL_HUMAN	sp|O00154|BACH_HUMAN Cytosolic acyl coenzyme A thioester hydrolase OS=Homo sapiens OX=9606 GN=ACOT7 PE=1 SV=3	2	18	18	18	53.7	41.796	10969000	11258000	11063000	11181000	11180000	11538000	10125000	10092000	9730000	11468000	9694500	8691600	Quantified	GO:0006637(BP:acyl-CoA metabolic process);GO:0015937(BP:coenzyme A biosynthetic process);GO:0006631(BP:fatty acid metabolic process);GO:0036116(BP:long-chain fatty-acyl-CoA catabolic process);GO:0051792(BP:medium-chain fatty acid biosynthetic process);GO:0036114(BP:medium-chain fatty-acyl-CoA catabolic process);GO:1900535(BP:palmitic acid biosynthetic process);GO:0005829(CC:cytosol);GO:0070062(CC…	hsa:11332(ACOT7)	hsa01040(Biosynthesis of unsaturated fatty acids );hsa00062(Fatty acid elongation )	Mitochondrial	PF03061(Thioesterase superfamily)
O00159	Unconventional myosin-Ic	MYO1C	FUNCTION: Myosins are actin-based motor molecules with ATPase activity. Unconventional myosins serve in intracellular movements. Their highly divergent tails are presumed to bind to membranous compartments, which would be moved relative to actin filaments. Involved in glucose transporter recycling in response to insulin by regulating movement of intracellular GLUT4-containing vesicles to the plas…	sp|O00159|MYO1C_HUMAN	sp|O00159|MYO1C_HUMAN Unconventional myosin-Ic OS=Homo sapiens OX=9606 GN=MYO1C PE=1 SV=4	1	22	22	22	30.8	121.68	863030	738500	869490	817770	809490	721970	950700	1026700	966730	1517000	1099200	1403000	Quantified	GO:0007015(BP:actin filament organization);GO:0071346(BP:cellular response to interferon-gamma);GO:0038096(BP:Fc-gamma receptor signaling pathway involved in phagocytosis);GO:0051028(BP:mRNA transport);GO:0030838(BP:positive regulation of actin filament polymerization);GO:0030335(BP:positive regulation of cell migration);GO:0038089(BP:positive regulation of cell migration by vascular endothelial …	hsa:4641(MYO1C)	hsa05130(Pathogenic Escherichia coli infection )	Cytoplasmic;Mitochondrial;Nuclear	PF06017(Unconventional myosin tail, actin- and lipid-binding);PF00063(Myosin head (motor domain));PF00612(IQ calmodulin-binding motif)
O00161	Synaptosomal-associated protein 23	SNAP23	FUNCTION: Essential component of the high affinity receptor for the general membrane fusion machinery and an important regulator of transport vesicle docking and fusion.	sp|O00161|SNP23_HUMAN	sp|O00161|SNP23_HUMAN Synaptosomal-associated protein 23 OS=Homo sapiens OX=9606 GN=SNAP23 PE=1 SV=1	1	6	6	6	34.6	23.354	7230	9695.2	2365.7	3059.1	4299.8		49167	112800	143270	340980	176120	40110	Quantified	GO:0002479(BP:antigen processing and presentation of exogenous peptide antigen via MHC class I, TAP-dependent);GO:0006887(BP:exocytosis);GO:0002553(BP:histamine secretion by mast cell);GO:0061025(BP:membrane fusion);GO:0043312(BP:neutrophil degranulation);GO:0006892(BP:post-Golgi vesicle-mediated transport);GO:0015031(BP:protein transport);GO:0031629(BP:synaptic vesicle fusion to presynaptic acti…	hsa:8773(SNAP23)	hsa04611(Platelet activation );hsa04130(SNARE interactions in vesicular transport )	Nuclear	PF00835(SNAP-25 family)
O00165	HCLS1-associated protein X-1	HAX1	FUNCTION: Recruits the Arp2/3 complex to the cell cortex and regulates reorganization of the cortical actin cytoskeleton via its interaction with KCNC3 and the Arp2/3 complex (PubMed:26997484). Slows down the rate of inactivation of KCNC3 channels (PubMed:26997484). Promotes GNA13-mediated cell migration. Involved in the clathrin-mediated endocytosis pathway. May be involved in internalization of…	sp|O00165|HAX1_HUMAN	sp|O00165|HAX1_HUMAN HCLS1-associated protein X-1 OS=Homo sapiens OX=9606 GN=HAX1 PE=1 SV=2	1	7	7	7	43.4	31.62	373720	381080	404980	433860	345820	479940	336030	439580	545690	506520	401600	390860	Quantified	GO:0071345(BP:cellular response to cytokine stimulus);GO:0043066(BP:negative regulation of apoptotic process);GO:2000251(BP:positive regulation of actin cytoskeleton reorganization);GO:0030854(BP:positive regulation of granulocyte differentiation);GO:0033138(BP:positive regulation of peptidyl-serine phosphorylation);GO:0050731(BP:positive regulation of peptidyl-tyrosine phosphorylation);GO:001406…	hsa:10456		Nuclear
O00170	AH receptor-interacting protein	AIP	FUNCTION: May play a positive role in AHR-mediated (aromatic hydrocarbon receptor) signaling, possibly by influencing its receptivity for ligand and/or its nuclear targeting.; FUNCTION: Cellular negative regulator of the hepatitis B virus (HBV) X protein.	sp|O00170|AIP_HUMAN	sp|O00170|AIP_HUMAN AH receptor-interacting protein OS=Homo sapiens OX=9606 GN=AIP PE=1 SV=3	1	12	12	12	51.2	37.664	1683200	1725400	1902400	1916700	1780200	1832500	1749100	1969900	2002200	2370900	1790000	1691600	Quantified	GO:0035722(BP:interleukin-12-mediated signaling pathway);GO:0051344(BP:negative regulation of cyclic-nucleotide phosphodiesterase activity);GO:0022417(BP:protein maturation by protein folding);GO:0006626(BP:protein targeting to mitochondrion);GO:0010738(BP:regulation of protein kinase A signaling);GO:0006805(BP:xenobiotic metabolic process);GO:0034751(CC:aryl hydrocarbon receptor complex);GO:0005…	hsa:9049(AIP)	hsa04934(Cushing syndrome );hsa05207(Chemical carcinogenesis - receptor activation )	Cytoplasmic	PF00254(FKBP-type peptidyl-prolyl cis-trans isomerase)
O00178	GTP-binding protein 1	GTPBP1	FUNCTION: Promotes degradation of target mRNA species. Plays a role in the regulation of circadian mRNA stability. Binds GTP and has GTPase activity (By similarity). {ECO:0000250}.	sp|O00178|GTPB1_HUMAN	sp|O00178|GTPB1_HUMAN GTP-binding protein 1 OS=Homo sapiens OX=9606 GN=GTPBP1 PE=1 SV=3	1	23	23	23	53.7	72.453	3685600	3859200	4019200	3673100	3606500	3947700	3498500	3616800	3652200	4818000	3431900	4213800	Quantified	GO:0046039(BP:GTP metabolic process);GO:0006955(BP:immune response);GO:0061014(BP:positive regulation of mRNA catabolic process);GO:0007165(BP:signal transduction);GO:0006414(BP:translational elongation);GO:0000177(CC:cytoplasmic exosome (RNase complex));GO:0005829(CC:cytosol);GO:0016020(CC:membrane);GO:0005525(MF:GTP binding);GO:0003924(MF:GTPase activity);GO:0003723(MF:RNA binding);GO:0003746(M…	hsa:9567		Nuclear	PF00009(Elongation factor Tu GTP binding domain)
O00186	Syntaxin-binding protein 3	STXBP3	FUNCTION: Together with STX4 and VAMP2, may play a role in insulin-dependent movement of GLUT4 and in docking/fusion of intracellular GLUT4-containing vesicles with the cell surface in adipocytes. {ECO:0000250}.	sp|O00186|STXB3_HUMAN	sp|O00186|STXB3_HUMAN Syntaxin-binding protein 3 OS=Homo sapiens OX=9606 GN=STXBP3 PE=1 SV=2	1	6	6	6	12	67.764	308570	250960	304300	247930	291640	296340	109060	111370	123860	149380	85331	194440	Quantified	GO:0007420(BP:brain development);GO:0001678(BP:cellular glucose homeostasis);GO:0071346(BP:cellular response to interferon-gamma);GO:0030073(BP:insulin secretion);GO:0045955(BP:negative regulation of calcium ion-dependent exocytosis);GO:0046325(BP:negative regulation of glucose import);GO:0043312(BP:neutrophil degranulation);GO:0070527(BP:platelet aggregation);GO:0022615(BP:protein to membrane do…	hsa:6814		Nuclear	PF00995(Sec1 family)
O00192	Splicing regulator ARVCF	ARVCF	FUNCTION: Involved in protein-protein interactions at adherens junctions.	sp|O00192|ARVC_HUMAN	sp|O00192|ARVC_HUMAN Splicing regulator ARVCF OS=Homo sapiens OX=9606 GN=ARVCF PE=1 SV=1	1	4	4	4	7.2	104.64	46735	33428	96583	97313	95031	117050	30831	41111	61861	4855.8	3001.6		Quantified	GO:0016339(BP:calcium-dependent cell-cell adhesion via plasma membrane cell adhesion molecules);GO:0007155(BP:cell adhesion);GO:0098609(BP:cell-cell adhesion);GO:0007043(BP:cell-cell junction assembly);GO:0007275(BP:multicellular organism development);GO:0005912(CC:adherens junction);GO:0005911(CC:cell-cell junction);GO:0005737(CC:cytoplasm);GO:0005622(CC:intracellular);GO:0005634(CC:nucleus);GO:…	hsa:421		Nuclear	PF00514(Armadillo/beta-catenin-like repeat)
O00193	Small acidic protein	SMAP		sp|O00193|SMAP_HUMAN	sp|O00193|SMAP_HUMAN Small acidic protein OS=Homo sapiens OX=9606 GN=SMAP PE=1 SV=1	1	5	5	5	29	20.332	836380	1177300	1200200	1346300	1217700	1313700	1721100	1331000	1629100	2464400	1884600	1957000	Quantified		hsa:10944		Nuclear	PF15477(Small acidic protein family)
O00203	AP-3 complex subunit beta-1	AP3B1	FUNCTION: Subunit of non-clathrin- and clathrin-associated adaptor protein complex 3 (AP-3) that plays a role in protein sorting in the late-Golgi/trans-Golgi network (TGN) and/or endosomes. The AP complexes mediate both the recruitment of clathrin to membranes and the recognition of sorting signals within the cytosolic tails of transmembrane cargo molecules. AP-3 appears to be involved in the so…	sp|O00203|AP3B1_HUMAN	sp|O00203|AP3B1_HUMAN AP-3 complex subunit beta-1 OS=Homo sapiens OX=9606 GN=AP3B1 PE=1 SV=3	1	21	18	18	25	121.32	910560	1029200	1026500	931840	863130	963200	901260	909290	813950	1040400	885430	918890	Quantified	GO:0008089(BP:anterograde axonal transport);GO:0048490(BP:anterograde synaptic vesicle transport);GO:0048007(BP:antigen processing and presentation, exogenous lipid antigen via MHC class Ib);GO:0007596(BP:blood coagulation);GO:0000902(BP:cell morphogenesis);GO:0090152(BP:establishment of protein localization to mitochondrial membrane involved in mitochondrial fission);GO:0006954(BP:inflammatory r…	hsa:8546(AP3B1)	hsa04142(Lysosome )	Nuclear	PF01602(Adaptin N terminal region);PF14797(Serine-rich region of AP3B1, clathrin-adaptor complex);PF14796(Clathrin-adaptor complex-3 beta-1 subunit C-terminal)
O00213	Amyloid beta precursor protein binding family B member 1	APBB1	FUNCTION: Transcription coregulator that can have both coactivator and corepressor functions. Adapter protein that forms a transcriptionally active complex with the gamma-secretase-derived amyloid precursor protein (APP) intracellular domain. Plays a central role in the response to DNA damage by translocating to the nucleus and inducing apoptosis. May act by specifically recognizing and binding h…	sp|O00213|APBB1_HUMAN	sp|O00213|APBB1_HUMAN Amyloid beta precursor protein binding family B member 1 OS=Homo sapiens OX=9606 GN=APBB1 PE=1 SV=2	1	7	7	7	15.6	77.243	220020	198830	189400	217760	79012	81303	8713.8	10524	11766	107110	37047	27204	Quantified	GO:0006915(BP:apoptotic process);GO:0007409(BP:axonogenesis);GO:0007050(BP:cell cycle arrest);GO:0006974(BP:cellular response to DNA damage stimulus);GO:0006302(BP:double-strand break repair);GO:0043967(BP:histone H4 acetylation);GO:0030308(BP:negative regulation of cell growth);GO:0050760(BP:negative regulation of thymidylate synthase biosynthetic process);GO:0000122(BP:negative regulation of tr…	hsa:322(APBB1)	hsa05010(Alzheimer disease )	Nuclear	PF00640(Phosphotyrosine interaction domain (PTB/PID));PF00397(WW domain)
O00217	NADH dehydrogenase [ubiquinone] iron-sulfur protein 8, mitochondrial	NDUFS8	FUNCTION: Core subunit of the mitochondrial membrane respiratory chain NADH dehydrogenase (Complex I) that is believed to belong to the minimal assembly required for catalysis. Complex I functions in the transfer of electrons from NADH to the respiratory chain. The immediate electron acceptor for the enzyme is believed to be ubiquinone (By similarity). May donate electrons to ubiquinone. {ECO:000…	sp|O00217|NDUS8_HUMAN	sp|O00217|NDUS8_HUMAN NADH dehydrogenase [ubiquinone] iron-sulfur protein 8, mitochondrial OS=Homo sapiens OX=9606 GN=NDUFS8 PE=1 SV=1	1	8	8	8	59	23.705	2057800	1850500	2313000	2034800	2187800	2265500	3194800	2777000	2885600	2259100	2303500	1417700	Quantified	GO:0009060(BP:aerobic respiration);GO:0006120(BP:mitochondrial electron transport, NADH to ubiquinone);GO:0032981(BP:mitochondrial respiratory chain complex I assembly);GO:0006979(BP:response to oxidative stress);GO:0005759(CC:mitochondrial matrix);GO:0005747(CC:mitochondrial respiratory chain complex I);GO:0005739(CC:mitochondrion);GO:0051539(MF:4 iron, 4 sulfur cluster binding);GO:0046872(MF:me…	hsa:4728(NDUFS8)	hsa04723(Retrograde endocannabinoid signaling );hsa05012(Parkinson disease );hsa05415(Diabetic cardiomyopathy );hsa04714(Thermogenesis );hsa05010(Alzheimer disease );hsa00190(Oxidative phosphorylation );hsa05022(Pathways of neurodegeneration - multiple diseases );hsa05014(Amyotrophic lateral sclerosis );hsa04932(Non-alcoholic fatty liver disease );hsa05020(Prion disease );hsa05016(Huntington dise…	Mitochondrial	PF12838(4Fe-4S dicluster domain)
O00231	26S proteasome non-ATPase regulatory subunit 11	PSMD11	FUNCTION: Component of the 26S proteasome, a multiprotein complex involved in the ATP-dependent degradation of ubiquitinated proteins. This complex plays a key role in the maintenance of protein homeostasis by removing misfolded or damaged proteins, which could impair cellular functions, and by removing proteins whose functions are no longer required. Therefore, the proteasome participates in num…	sp|O00231|PSD11_HUMAN	sp|O00231|PSD11_HUMAN 26S proteasome non-ATPase regulatory subunit 11 OS=Homo sapiens OX=9606 GN=PSMD11 PE=1 SV=3	1	28	28	28	72.7	47.463	7918000	8490100	9070900	8385900	8056800	8801600	9030800	8871000	8356700	10655000	9349400	8549000	Quantified	GO:0031145(BP:anaphase-promoting complex-dependent catabolic process);GO:0002479(BP:antigen processing and presentation of exogenous peptide antigen via MHC class I, TAP-dependent);GO:0038095(BP:Fc-epsilon receptor signaling pathway);GO:0070498(BP:interleukin-1-mediated signaling pathway);GO:0000165(BP:MAPK cascade);GO:0090090(BP:negative regulation of canonical Wnt signaling pathway);GO:0010972(…	hsa:5717(PSMD11)	hsa05010(Alzheimer disease );hsa05020(Prion disease );hsa05169(Epstein-Barr virus infection );hsa05014(Amyotrophic lateral sclerosis );hsa05012(Parkinson disease );hsa03050(Proteasome );hsa05022(Pathways of neurodegeneration - multiple diseases );hsa05017(Spinocerebellar ataxia );hsa05016(Huntington disease )	Cytoplasmic	PF01399(PCI domain)
O00232	26S proteasome non-ATPase regulatory subunit 12	PSMD12	FUNCTION: Component of the 26S proteasome, a multiprotein complex involved in the ATP-dependent degradation of ubiquitinated proteins. This complex plays a key role in the maintenance of protein homeostasis by removing misfolded or damaged proteins, which could impair cellular functions, and by removing proteins whose functions are no longer required. Therefore, the proteasome participates in num…	sp|O00232|PSD12_HUMAN	sp|O00232|PSD12_HUMAN 26S proteasome non-ATPase regulatory subunit 12 OS=Homo sapiens OX=9606 GN=PSMD12 PE=1 SV=3	1	27	27	27	60.3	52.904	6682800	7059900	6604500	6531600	6875300	6707500	7304600	6881600	6840100	7096700	7213900	7013400	Quantified	GO:0031145(BP:anaphase-promoting complex-dependent catabolic process);GO:0002479(BP:antigen processing and presentation of exogenous peptide antigen via MHC class I, TAP-dependent);GO:0038095(BP:Fc-epsilon receptor signaling pathway);GO:0070498(BP:interleukin-1-mediated signaling pathway);GO:0000165(BP:MAPK cascade);GO:0090090(BP:negative regulation of canonical Wnt signaling pathway);GO:0010972(…	hsa:5718(PSMD12)	hsa05016(Huntington disease );hsa05169(Epstein-Barr virus infection );hsa05020(Prion disease );hsa05012(Parkinson disease );hsa03050(Proteasome );hsa05014(Amyotrophic lateral sclerosis );hsa05010(Alzheimer disease );hsa05022(Pathways of neurodegeneration - multiple diseases );hsa05017(Spinocerebellar ataxia )	Cytoplasmic;Nuclear	PF01399(PCI domain)
O00233	26S proteasome non-ATPase regulatory subunit 9	PSMD9	FUNCTION: Acts as a chaperone during the assembly of the 26S proteasome, specifically of the base subcomplex of the PA700/19S regulatory complex (RC). During the base subcomplex assembly is part of an intermediate PSMD9:PSMC6:PSMC3 module, also known as modulator trimer complex; PSMD9 is released during the further base assembly process. {ECO:0000269|PubMed:19490896}.	sp|O00233|PSMD9_HUMAN	sp|O00233|PSMD9_HUMAN 26S proteasome non-ATPase regulatory subunit 9 OS=Homo sapiens OX=9606 GN=PSMD9 PE=1 SV=3	1	6	6	6	30.5	24.682	597680	678890	593930	567360	683080	654880	791720	774060	713110	1031100	963030	1009100	Quantified	GO:0031145(BP:anaphase-promoting complex-dependent catabolic process);GO:0002479(BP:antigen processing and presentation of exogenous peptide antigen via MHC class I, TAP-dependent);GO:0038095(BP:Fc-epsilon receptor signaling pathway);GO:0070498(BP:interleukin-1-mediated signaling pathway);GO:0000165(BP:MAPK cascade);GO:0090090(BP:negative regulation of canonical Wnt signaling pathway);GO:0010972(…	hsa:5715(PSMD9)	hsa05017(Spinocerebellar ataxia );hsa05016(Huntington disease );hsa05012(Parkinson disease );hsa05022(Pathways of neurodegeneration - multiple diseases );hsa03050(Proteasome );hsa05014(Amyotrophic lateral sclerosis );hsa05020(Prion disease );hsa05010(Alzheimer disease )	Nuclear	PF13180(PDZ domain)
O00244	Copper transport protein ATOX1	ATOX1	FUNCTION: Binds and deliver cytosolic copper to the copper ATPase proteins. May be important in cellular antioxidant defense.	sp|O00244|ATOX1_HUMAN	sp|O00244|ATOX1_HUMAN Copper transport protein ATOX1 OS=Homo sapiens OX=9606 GN=ATOX1 PE=1 SV=1	1	4	4	4	69.1	7.4016	657250	498400	618460	562970	436410	488140	470620	563950	605450	660800	356210	536660	Quantified	GO:0006878(BP:cellular copper ion homeostasis);GO:0060003(BP:copper ion export);GO:0006825(BP:copper ion transport);GO:0043066(BP:negative regulation of apoptotic process);GO:0006979(BP:response to oxidative stress);GO:0005623(CC:cell);GO:0005829(CC:cytosol);GO:0051117(MF:ATPase binding);GO:0016531(MF:copper chaperone activity);GO:0005507(MF:copper ion binding);GO:0032767(MF:copper-dependent prot…	hsa:475(ATOX1)	hsa04978(Mineral absorption )	Cytoplasmic;Mitochondrial;Nuclear	PF00403(Heavy-metal-associated domain)
O00255	Menin	MEN1	FUNCTION: Essential component of a MLL/SET1 histone methyltransferase (HMT) complex, a complex that specifically methylates 'Lys-4' of histone H3 (H3K4). Functions as a transcriptional regulator. Binds to the TERT promoter and represses telomerase expression. Plays a role in TGFB1-mediated inhibition of cell-proliferation, possibly regulating SMAD3 transcriptional activity. Represses JUND-mediate…	sp|O00255|MEN1_HUMAN	sp|O00255|MEN1_HUMAN Menin OS=Homo sapiens OX=9606 GN=MEN1 PE=1 SV=4	1	6	6	6	16.3	68.023	259530	315010	277530	262470	296040	210060	263490	232420	230390	174100	251690	207940	Quantified	GO:1904837(BP:beta-catenin-TCF complex assembly);GO:0007420(BP:brain development);GO:0044267(BP:cellular protein metabolic process);GO:0006974(BP:cellular response to DNA damage stimulus);GO:0071333(BP:cellular response to glucose stimulus);GO:0071375(BP:cellular response to peptide hormone stimulus);GO:0046697(BP:decidualization);GO:0006281(BP:DNA repair);GO:0034968(BP:histone lysine methylation…	hsa:4221(MEN1)	hsa04934(Cushing syndrome );hsa05202(Transcriptional misregulation in cancer )	Nuclear	PF05053(Menin)
O00257	E3 SUMO-protein ligase CBX4	CBX4	FUNCTION: E3 SUMO-protein ligase which facilitates SUMO1 conjugation by UBE2I (PubMed:12679040). Involved in the sumoylation of HNRNPK, a p53/TP53 transcriptional coactivator, hence indirectly regulates p53/TP53 transcriptional activation resulting in p21/CDKN1A expression. Monosumoylates ZNF131 (PubMed:22825850). {ECO:0000269|PubMed:12679040, ECO:0000269|PubMed:22825850}.; FUNCTION: Component of…	sp|O00257|CBX4_HUMAN	sp|O00257|CBX4_HUMAN E3 SUMO-protein ligase CBX4 OS=Homo sapiens OX=9606 GN=CBX4 PE=1 SV=3	1	3	3	3	8.4	61.367	90738	209130	241970	190000	184220	114650	22687	10169	11148	15429	13237	22903	Quantified	GO:0006325(BP:chromatin organization);GO:0043066(BP:negative regulation of apoptotic process);GO:0000122(BP:negative regulation of transcription by RNA polymerase II);GO:0045892(BP:negative regulation of transcription, DNA-templated);GO:0016604(CC:nuclear body);GO:0016607(CC:nuclear speck);GO:0005654(CC:nucleoplasm);GO:0005634(CC:nucleus);GO:0031519(CC:PcG protein complex);GO:0035102(CC:PRC1 comp…	hsa:8535		Nuclear	PF00385(Chromo (CHRromatin Organisation MOdifier) domain);PF17218(CBX family C-terminal motif)
O00258	Guided entry of tail-anchored proteins factor 1	GET1	FUNCTION: Receptor for GET3/TRC40-mediated insertion of tail-anchored (TA) proteins into the ER membrane. {ECO:0000269|PubMed:21444755}.	sp|O00258|GET1_HUMAN	sp|O00258|GET1_HUMAN Guided entry of tail-anchored proteins factor 1 OS=Homo sapiens OX=9606 GN=GET1 PE=1 SV=2	1	3	3	3	17.8	19.779	126640	114860	119280	119320	172420	152330	194680	215870	217560	168560	229900	145700	Quantified	GO:0071599(BP:otic vesicle development);GO:0006620(BP:posttranslational protein targeting to endoplasmic reticulum membrane);GO:0007605(BP:sensory perception of sound);GO:0050808(BP:synapse organization);GO:0071816(BP:tail-anchored membrane protein insertion into ER membrane);GO:0005783(CC:endoplasmic reticulum);GO:0005789(CC:endoplasmic reticulum membrane);GO:0016021(CC:integral component of mem…	hsa:7485		Nuclear	PF04420(CHD5-like protein)
O00264	Membrane-associated progesterone receptor component 1	PGRMC1	FUNCTION: Component of a progesterone-binding protein complex (PubMed:28396637). Binds progesterone (PubMed:25675345). Has many reported cellular functions (heme homeostasis, interaction with CYPs). Required for the maintenance of uterine histoarchitecture and normal female reproductive lifespan (By similarity). Intracellular heme chaperone. Regulates heme synthesis via interactions with FECH and…	sp|O00264|PGRC1_HUMAN	sp|O00264|PGRC1_HUMAN Membrane-associated progesterone receptor component 1 OS=Homo sapiens OX=9606 GN=PGRMC1 PE=1 SV=3	1	14	14	13	64.6	21.671	2805800	2781400	2561400	3123900	3090400	3566000	5829700	5878800	6024200	8534700	6313400	8082500	Quantified	GO:0006783(BP:heme biosynthetic process);GO:0043312(BP:neutrophil degranulation);GO:0044297(CC:cell body);GO:0012505(CC:endomembrane system);GO:0005783(CC:endoplasmic reticulum);GO:0005887(CC:integral component of plasma membrane);GO:0016020(CC:membrane);GO:0005741(CC:mitochondrial outer membrane);GO:0043005(CC:neuron projection);GO:0043025(CC:neuronal cell body);GO:0005886(CC:plasma membrane);GO…	hsa:10857(PGRMC1)	hsa04080(Neuroactive ligand-receptor interaction )	Cytoplasmic;Nuclear	PF00173(Cytochrome b5-like Heme/Steroid binding domain)
O00267	Transcription elongation factor SPT5	SUPT5H	FUNCTION: Component of the DRB sensitivity-inducing factor complex (DSIF complex), which regulates mRNA processing and transcription elongation by RNA polymerase II. DSIF positively regulates mRNA capping by stimulating the mRNA guanylyltransferase activity of RNGTT/CAP1A. DSIF also acts cooperatively with the negative elongation factor complex (NELF complex) to enhance transcriptional pausing at…	sp|O00267|SPT5H_HUMAN	sp|O00267|SPT5H_HUMAN Transcription elongation factor SPT5 OS=Homo sapiens OX=9606 GN=SUPT5H PE=1 SV=1	1	32	32	32	38.9	121	2666300	2829100	2752600	2533000	2577300	2640600	3079200	2876600	3215400	3891600	3146400	3369500	Quantified	GO:0006370(BP:7-methylguanosine mRNA capping);GO:0032785(BP:negative regulation of DNA-templated transcription, elongation);GO:1900364(BP:negative regulation of mRNA polyadenylation);GO:0000122(BP:negative regulation of transcription by RNA polymerase II);GO:0032786(BP:positive regulation of DNA-templated transcription, elongation);GO:0016239(BP:positive regulation of macroautophagy);GO:0045944(B…	hsa:6829(SUPT5H)	hsa03250(Viral life cycle - HIV-1 )	Nuclear	PF00467(KOW motif);PF03439(Early transcription elongation factor of RNA pol II, NGN section);PF11942(Spt5 transcription elongation factor, acidic N-terminal)
O00268	Transcription initiation factor TFIID subunit 4	TAF4	FUNCTION: Part of the TFIID complex, a multimeric protein complex that plays a central role in mediating promoter responses to various activators and repressors. Potentiates transcriptional activation by the AF-2S of the retinoic acid, vitamin D3 and thyroid hormone.	sp|O00268|TAF4_HUMAN	sp|O00268|TAF4_HUMAN Transcription initiation factor TFIID subunit 4 OS=Homo sapiens OX=9606 GN=TAF4 PE=1 SV=2	1	11	11	10	17.4	110.11	278230	314160	243890	300300	213750	210050	266300	191520	196330	224440	251440	198480	Quantified	GO:0006352(BP:DNA-templated transcription, initiation);GO:0001541(BP:ovarian follicle development);GO:0045944(BP:positive regulation of transcription by RNA polymerase II);GO:0045893(BP:positive regulation of transcription, DNA-templated);GO:1901796(BP:regulation of signal transduction by p53 class mediator);GO:0006366(BP:transcription by RNA polymerase II);GO:0006367(BP:transcription initiation …	hsa:6874(TAF4)	hsa03022(Basal transcription factors );hsa05016(Huntington disease )	Nuclear	PF05236(Transcription initiation factor TFIID component TAF4 family);PF07531(NHR1 homology to TAF)
O00273	DNA fragmentation factor subunit alpha	DFFA	FUNCTION: Inhibitor of the caspase-activated DNase (DFF40).	sp|O00273|DFFA_HUMAN	sp|O00273|DFFA_HUMAN DNA fragmentation factor subunit alpha OS=Homo sapiens OX=9606 GN=DFFA PE=1 SV=1	1	9	9	9	37.5	36.521	659260	715180	699000	658020	709190	706700	1198100	1072800	1108400	1667000	1187800	1634700	Quantified	GO:0006309(BP:apoptotic DNA fragmentation);GO:0061077(BP:chaperone-mediated protein folding);GO:1902511(BP:negative regulation of apoptotic DNA fragmentation);GO:0032076(BP:negative regulation of deoxyribonuclease activity);GO:1900118(BP:negative regulation of execution phase of apoptosis);GO:0043065(BP:positive regulation of apoptotic process);GO:0042981(BP:regulation of apoptotic process);GO:00…	hsa:1676(DFFA)	hsa04210(Apoptosis )	Cytoplasmic	PF02017(CIDE-N domain);PF09033(DNA Fragmentation factor 45kDa, C terminal domain)
O00287	Regulatory factor X-associated protein	RFXAP	FUNCTION: Part of the RFX complex that binds to the X-box of MHC II promoters.	sp|O00287|RFXAP_HUMAN	sp|O00287|RFXAP_HUMAN Regulatory factor X-associated protein OS=Homo sapiens OX=9606 GN=RFXAP PE=1 SV=1	1	4	4	4	21.7	28.232	97229	100780	97874	98279	109480	128570	111710	113800	110510	131630	102520	108730	Quantified	GO:0045893(BP:positive regulation of transcription, DNA-templated);GO:0016607(CC:nuclear speck);GO:0005634(CC:nucleus);GO:0003677(MF:DNA binding);GO:0003700(MF:DNA-binding transcription factor activity);GO:0003713(MF:transcription coactivator activity)	hsa:5994(RFXAP)	hsa04612(Antigen processing and presentation );hsa05340(Primary immunodeficiency );hsa05152(Tuberculosis )	Nuclear	PF15289(Regulatory factor X-associated C-terminal binding domain)
O00291	Huntingtin-interacting protein 1	HIP1	FUNCTION: Plays a role in clathrin-mediated endocytosis and trafficking (PubMed:11532990, PubMed:11577110, PubMed:11889126). Involved in regulating AMPA receptor trafficking in the central nervous system in an NMDA-dependent manner (By similarity). Regulates presynaptic nerve terminal activity (By similarity). Enhances androgen receptor (AR)-mediated transcription (PubMed:16027218). May act as a …	sp|O00291|HIP1_HUMAN	sp|O00291|HIP1_HUMAN Huntingtin-interacting protein 1 OS=Homo sapiens OX=9606 GN=HIP1 PE=1 SV=5	1	19	19	18	27.9	116.22	1080400	960220	1016100	908210	1009600	1151000	663610	537650	538590	965590	549690	679580	Quantified	GO:0007015(BP:actin filament organization);GO:0006919(BP:activation of cysteine-type endopeptidase activity involved in apoptotic process);GO:0006915(BP:apoptotic process);GO:0097190(BP:apoptotic signaling pathway);GO:0030154(BP:cell differentiation);GO:0048268(BP:clathrin coat assembly);GO:0072583(BP:clathrin-dependent endocytosis);GO:0061024(BP:membrane organization);GO:0099637(BP:neurotransmit…	hsa:3092(HIP1)	hsa05022(Pathways of neurodegeneration - multiple diseases );hsa05016(Huntington disease )	Cytoplasmic	PF01608(I/LWEQ domain);PF07651(ANTH domain);PF16515(Clathrin-binding domain of Huntingtin-interacting protein 1)
O00294	Tubby-related protein 1	TULP1	FUNCTION: Required for normal development of photoreceptor synapses. Required for normal photoreceptor function and for long-term survival of photoreceptor cells. Interacts with cytoskeleton proteins and may play a role in protein transport in photoreceptor cells (By similarity). Binds lipids, especially phosphatidylinositol 3-phosphate, phosphatidylinositol 4-phosphate, phosphatidylinositol 5-ph…	sp|O00294|TULP1_HUMAN;sp|P50607|TUB_HUMAN	sp|O00294|TULP1_HUMAN Tubby-related protein 1 OS=Homo sapiens OX=9606 GN=TULP1 PE=1 SV=3	2	10	10	10	22.7	60.609	1038200	1112700	1111900	1392700	940270	934180	61041	90661	160000	84406	196260	186350	Quantified	GO:0016358(BP:dendrite development);GO:0050908(BP:detection of light stimulus involved in visual perception);GO:0042462(BP:eye photoreceptor cell development);GO:0006910(BP:phagocytosis, recognition);GO:0045494(BP:photoreceptor cell maintenance);GO:0050766(BP:positive regulation of phagocytosis);GO:0061512(BP:protein localization to cilium);GO:1903546(BP:protein localization to photoreceptor oute…	hsa:7287		Nuclear	PF01167(Tub family)
O00299	Chloride intracellular channel protein 1	CLIC1	FUNCTION: Can insert into membranes and form chloride ion channels. Channel activity depends on the pH. Membrane insertion seems to be redox-regulated and may occur only under oxydizing conditions. Involved in regulation of the cell cycle. {ECO:0000269|PubMed:10834939, ECO:0000269|PubMed:11195932, ECO:0000269|PubMed:11551966, ECO:0000269|PubMed:11940526, ECO:0000269|PubMed:11978800, ECO:0000269|P…	sp|O00299|CLIC1_HUMAN	sp|O00299|CLIC1_HUMAN Chloride intracellular channel protein 1 OS=Homo sapiens OX=9606 GN=CLIC1 PE=1 SV=4	1	14	14	14	74.3	26.922	8236800	7803600	8852900	9251100	9540800	10349000	38226	27647	3297.7		49952	52996	Quantified	GO:0006821(BP:chloride transport);GO:0070527(BP:platelet aggregation);GO:0045669(BP:positive regulation of osteoblast differentiation);GO:0051726(BP:regulation of cell cycle);GO:0034765(BP:regulation of ion transmembrane transport);GO:0051881(BP:regulation of mitochondrial membrane potential);GO:0007165(BP:signal transduction);GO:0072562(CC:blood microparticle);GO:0005903(CC:brush border);GO:0034…	hsa:1192		Cytoplasmic	PF13409(Glutathione S-transferase, N-terminal domain);PF13410(Glutathione S-transferase, C-terminal domain)
O00303	Eukaryotic translation initiation factor 3 subunit F	EIF3F	FUNCTION: Component of the eukaryotic translation initiation factor 3 (eIF-3) complex, which is required for several steps in the initiation of protein synthesis (PubMed:17581632, PubMed:25849773, PubMed:27462815). The eIF-3 complex associates with the 40S ribosome and facilitates the recruitment of eIF-1, eIF-1A, eIF-2:GTP:methionyl-tRNAi and eIF-5 to form the 43S pre-initiation complex (43S PIC…	sp|O00303|EIF3F_HUMAN	sp|O00303|EIF3F_HUMAN Eukaryotic translation initiation factor 3 subunit F OS=Homo sapiens OX=9606 GN=EIF3F PE=1 SV=1	1	15	15	15	59.4	37.563	2928500	2860100	2748500	2923100	2722700	2856100	3551700	3739900	3550800	3879500	3555100	3978800	Quantified	GO:0001732(BP:formation of cytoplasmic translation initiation complex);GO:0075522(BP:IRES-dependent viral translational initiation);GO:0016579(BP:protein deubiquitination);GO:0006413(BP:translational initiation);GO:0005829(CC:cytosol);GO:0016282(CC:eukaryotic 43S preinitiation complex);GO:0033290(CC:eukaryotic 48S preinitiation complex);GO:0005852(CC:eukaryotic translation initiation factor 3 com…	hsa:8665		PlasmaMembrane;Nuclear	PF01398(JAB1/Mov34/MPN/PAD-1 ubiquitin protease);PF13012(Maintenance of mitochondrial structure and function)
O00311	Cell division cycle 7-related protein kinase	CDC7	FUNCTION: Seems to phosphorylate critical substrates that regulate the G1/S phase transition and/or DNA replication. Can phosphorylate MCM2 and MCM3. {ECO:0000269|PubMed:12065429}.	sp|O00311|CDC7_HUMAN	sp|O00311|CDC7_HUMAN Cell division cycle 7-related protein kinase OS=Homo sapiens OX=9606 GN=CDC7 PE=1 SV=1	1	2	2	2	3.8	63.887	26962	55821	20826	53042	22315	16448	22726	62959	62501	59360	5590.7	26203	Quantified	GO:0044770(BP:cell cycle phase transition);GO:0051301(BP:cell division);GO:0006260(BP:DNA replication);GO:0000727(BP:double-strand break repair via break-induced replication);GO:0000082(BP:G1/S transition of mitotic cell cycle);GO:0070317(BP:negative regulation of G0 to G1 transition);GO:0018105(BP:peptidyl-serine phosphorylation);GO:0008284(BP:positive regulation of cell proliferation);GO:001097…	hsa:8317(CDC7)	hsa04110(Cell cycle )	Nuclear	PF00069(Protein kinase domain)
O00330	Pyruvate dehydrogenase protein X component, mitochondrial	PDHX	FUNCTION: Required for anchoring dihydrolipoamide dehydrogenase (E3) to the dihydrolipoamide transacetylase (E2) core of the pyruvate dehydrogenase complexes of eukaryotes. This specific binding is essential for a functional PDH complex.	sp|O00330|ODPX_HUMAN	sp|O00330|ODPX_HUMAN Pyruvate dehydrogenase protein X component, mitochondrial OS=Homo sapiens OX=9606 GN=PDHX PE=1 SV=3	1	17	17	17	43.9	54.122	1199500	1124300	1230800	1310400	1482800	1532500	1571000	1517000	1678800	1584100	1527500	1451300	Quantified	GO:0061732(BP:mitochondrial acetyl-CoA biosynthetic process from pyruvate);GO:0006090(BP:pyruvate metabolic process);GO:0005759(CC:mitochondrial matrix);GO:0045254(CC:pyruvate dehydrogenase complex);GO:0016746(MF:transferase activity, transferring acyl groups)	hsa:8050		Mitochondrial	PF02817(e3 binding domain);PF00198(2-oxoacid dehydrogenases acyltransferase (catalytic domain));PF00364(Biotin-requiring enzyme)
O00391	Sulfhydryl oxidase 1	QSOX1	FUNCTION: Catalyzes the oxidation of sulfhydryl groups in peptide and protein thiols to disulfides with the reduction of oxygen to hydrogen peroxide (PubMed:17331072, PubMed:18393449, PubMed:23704371, PubMed:30367560, PubMed:23867277). Plays a role in disulfide bond formation in a variety of extracellular proteins (PubMed:17331072, PubMed:30367560, PubMed:22801504, PubMed:23867277). In fibroblast…	sp|O00391|QSOX1_HUMAN	sp|O00391|QSOX1_HUMAN Sulfhydryl oxidase 1 OS=Homo sapiens OX=9606 GN=QSOX1 PE=1 SV=3	1	3	3	3	5.1	82.577	37264	65758	112580	67926	4281.3	26342	80538	49514	53565		55556	53083	Quantified	GO:0045454(BP:cell redox homeostasis);GO:0044267(BP:cellular protein metabolic process);GO:0085029(BP:extracellular matrix assembly);GO:0016242(BP:negative regulation of macroautophagy);GO:0043312(BP:neutrophil degranulation);GO:0002576(BP:platelet degranulation);GO:0043687(BP:post-translational protein modification);GO:0006457(BP:protein folding);GO:0005623(CC:cell);GO:0005788(CC:endoplasmic ret…	hsa:5768		Mitochondrial	PF00085(Thioredoxin);PF04777(Erv1 / Alr family)
O00399	Dynactin subunit 6	DCTN6		sp|O00399|DCTN6_HUMAN	sp|O00399|DCTN6_HUMAN Dynactin subunit 6 OS=Homo sapiens OX=9606 GN=DCTN6 PE=1 SV=1	1	5	5	5	45.3	20.747	456400	397510	335590	230220	975380	135840	241000	330370	282810	156490	182150	366940	Quantified	GO:0019886(BP:antigen processing and presentation of exogenous peptide antigen via MHC class II);GO:0006888(BP:ER to Golgi vesicle-mediated transport);GO:0005813(CC:centrosome);GO:0000777(CC:condensed chromosome kinetochore);GO:0005829(CC:cytosol);GO:0005869(CC:dynactin complex)	hsa:10671(DCTN6)	hsa05016(Huntington disease );hsa04962(Vasopressin-regulated water reabsorption );hsa05022(Pathways of neurodegeneration - multiple diseases );hsa05014(Amyotrophic lateral sclerosis );hsa05132(Salmonella infection )	Cytoplasmic	PF00132(Bacterial transferase hexapeptide (six repeats))
O00400	Acetyl-coenzyme A transporter 1	SLC33A1	FUNCTION: Probable acetyl-CoA transporter necessary for O-acetylation of gangliosides (PubMed:9096318). Negatively regulates BMP signaling (PubMed:25402622). {ECO:0000269|PubMed:25402622, ECO:0000269|PubMed:9096318}.	sp|O00400|ACATN_HUMAN	sp|O00400|ACATN_HUMAN Acetyl-coenzyme A transporter 1 OS=Homo sapiens OX=9606 GN=SLC33A1 PE=1 SV=1	1	1	1	1	2.6	60.908	3374.1				12957		54010				1220.6	104270	Quantified	GO:0030509(BP:BMP signaling pathway);GO:0060395(BP:SMAD protein signal transduction);GO:0055085(BP:transmembrane transport);GO:0005789(CC:endoplasmic reticulum membrane);GO:0000139(CC:Golgi membrane);GO:0005887(CC:integral component of plasma membrane);GO:0016020(CC:membrane);GO:0008521(MF:acetyl-CoA transmembrane transporter activity);GO:0015295(MF:solute:proton symporter activity)	hsa:9197(SLC33A1)	hsa00604(Glycosphingolipid biosynthesis - ganglio series )	PlasmaMembrane	PF13000(Acetyl-coenzyme A transporter 1)
O00401	Actin nucleation-promoting factor WASL	WASL	FUNCTION: Regulates actin polymerization by stimulating the actin-nucleating activity of the Arp2/3 complex (PubMed:9422512, PubMed:16767080, PubMed:19366662, PubMed:19487689, PubMed:22847007, PubMed:22921828). Involved in various processes, such as mitosis and cytokinesis, via its role in the regulation of actin polymerization (PubMed:9422512, PubMed:19366662, PubMed:19487689, PubMed:22847007, P…	sp|O00401|WASL_HUMAN	sp|O00401|WASL_HUMAN Actin nucleation-promoting factor WASL OS=Homo sapiens OX=9606 GN=WASL PE=1 SV=2	1	8	8	8	18	54.826	290430	333820	364400	341610	283010	342020	71435	57942	129980	93882	91445	66998	Quantified	GO:0000147(BP:actin cortical patch assembly);GO:0051666(BP:actin cortical patch localization);GO:0030041(BP:actin filament polymerization);GO:0030048(BP:actin filament-based movement);GO:0008154(BP:actin polymerization or depolymerization);GO:0051301(BP:cell division);GO:0034629(BP:cellular protein-containing complex localization);GO:0060997(BP:dendritic spine morphogenesis);GO:0006897(BP:endocyt…	hsa:8976(WASL)	hsa05130(Pathogenic Escherichia coli infection );hsa05135(Yersinia infection );hsa04520(Adherens junction );hsa04810(Regulation of actin cytoskeleton );hsa04144(Endocytosis );hsa05131(Shigellosis );hsa05132(Salmonella infection );hsa05100(Bacterial invasion of epithelial cells )	Nuclear	PF00786(P21-Rho-binding domain);PF02205(WH2 motif);PF00568(WH1 domain)
O00410	Importin-5	IPO5	FUNCTION: Functions in nuclear protein import as nuclear transport receptor. Serves as receptor for nuclear localization signals (NLS) in cargo substrates. Is thought to mediate docking of the importin/substrate complex to the nuclear pore complex (NPC) through binding to nucleoporin and the complex is subsequently translocated through the pore by an energy requiring, Ran-dependent mechanism. At …	sp|O00410|IPO5_HUMAN	sp|O00410|IPO5_HUMAN Importin-5 OS=Homo sapiens OX=9606 GN=IPO5 PE=1 SV=4	1	52	52	50	64.6	123.63	37718000	38340000	39429000	37717000	36438000	36438000	17477000	18331000	17637000	17654000	17499000	18262000	Quantified	GO:0071230(BP:cellular response to amino acid stimulus);GO:0045736(BP:negative regulation of cyclin-dependent protein serine/threonine kinase activity);GO:0006607(BP:NLS-bearing protein import into nucleus);GO:0042307(BP:positive regulation of protein import into nucleus);GO:0006606(BP:protein import into nucleus);GO:0006610(BP:ribosomal protein import into nucleus);GO:0016032(BP:viral process);G…	hsa:3843(IPO5)	hsa03013(Nucleocytoplasmic transport )	Cytoplasmic	PF02985(HEAT repeat);PF13646(HEAT repeats)
O00411	DNA-directed RNA polymerase, mitochondrial	POLRMT	FUNCTION: DNA-dependent RNA polymerase catalyzes the transcription of mitochondrial DNA into RNA using the four ribonucleoside triphosphates as substrates (PubMed:21278163). Component of the mitochondrial transcription initiation complex, composed at least of TFB2M, TFAM and POLRMT that is required for basal transcription of mitochondrial DNA (PubMed:29149603). In this complex, TFAM recruits POLR…	sp|O00411|RPOM_HUMAN	sp|O00411|RPOM_HUMAN DNA-directed RNA polymerase, mitochondrial OS=Homo sapiens OX=9606 GN=POLRMT PE=1 SV=2	1	26	26	26	34.4	138.62	599390	667700	647850	610980	584170	654550	1003800	972660	975500	1358500	937220	1286600	Quantified	GO:0006390(BP:mitochondrial transcription);GO:0007005(BP:mitochondrion organization);GO:0006391(BP:transcription initiation from mitochondrial promoter);GO:0034245(CC:mitochondrial DNA-directed RNA polymerase complex);GO:0005759(CC:mitochondrial matrix);GO:0042645(CC:mitochondrial nucleoid);GO:0005739(CC:mitochondrion);GO:0032991(CC:protein-containing complex);GO:0003899(MF:DNA-directed 5'-3' RNA…	hsa:5442		Mitochondrial	PF00940(DNA-dependent RNA polymerase);PF14700(DNA-directed RNA polymerase N-terminal)
O00418	Eukaryotic elongation factor 2 kinase	EEF2K	FUNCTION: Threonine kinase that regulates protein synthesis by controlling the rate of peptide chain elongation. Upon activation by a variety of upstream kinases including AMPK or TRPM7, phosphorylates the elongation factor EEF2 at a single site, renders it unable to bind ribosomes and thus inactive. In turn, the rate of protein synthesis is reduced. {ECO:0000269|PubMed:14709557, ECO:0000269|PubM…	sp|O00418|EF2K_HUMAN	sp|O00418|EF2K_HUMAN Eukaryotic elongation factor 2 kinase OS=Homo sapiens OX=9606 GN=EEF2K PE=1 SV=2	1	10	10	10	17.9	82.143	482800	139050	476690	477740	544520	399210	372520	430720	493640	638340	555160	312490	Quantified	GO:0071454(BP:cellular response to anoxia);GO:1990416(BP:cellular response to brain-derived neurotrophic factor stimulus);GO:0071277(BP:cellular response to calcium ion);GO:0071320(BP:cellular response to cAMP);GO:0032869(BP:cellular response to insulin stimulus);GO:0043066(BP:negative regulation of apoptotic process);GO:0061003(BP:positive regulation of dendritic spine morphogenesis);GO:0045807(…	hsa:29904(EEF2K)	hsa04921(Oxytocin signaling pathway );hsa04152(AMPK signaling pathway )	Nuclear	PF08238(Sel1 repeat);PF02816(Alpha-kinase family)
O00422	Histone deacetylase complex subunit SAP18	SAP18	FUNCTION: Component of the SIN3-repressing complex. Enhances the ability of SIN3-HDAC1-mediated transcriptional repression. When tethered to the promoter, it can direct the formation of a repressive complex to core histone proteins. Auxiliary component of the splicing-dependent multiprotein exon junction complex (EJC) deposited at splice junction on mRNAs. The EJC is a dynamic structure consistin…	sp|O00422|SAP18_HUMAN	sp|O00422|SAP18_HUMAN Histone deacetylase complex subunit SAP18 OS=Homo sapiens OX=9606 GN=SAP18 PE=1 SV=1	1	10	10	10	65.4	17.561	2906600	2970200	2882700	2697900	2749200	3097600	3042100	3014500	3066700	2241900	2276400	2840700	Quantified	GO:0006397(BP:mRNA processing);GO:0048025(BP:negative regulation of mRNA splicing, via spliceosome);GO:0043065(BP:positive regulation of apoptotic process);GO:0000381(BP:regulation of alternative mRNA splicing, via spliceosome);GO:0006357(BP:regulation of transcription by RNA polymerase II);GO:0008380(BP:RNA splicing);GO:0061574(CC:ASAP complex);GO:0005829(CC:cytosol);GO:0000118(CC:histone deacet…	hsa:10284(SAP18)	hsa03013(Nucleocytoplasmic transport );hsa03015(mRNA surveillance pathway )	Nuclear	PF06487(Sin3 associated polypeptide p18 (SAP18))
O00423	Echinoderm microtubule-associated protein-like 1	EML1	FUNCTION: Modulates the assembly and organization of the microtubule cytoskeleton, and probably plays a role in regulating the orientation of the mitotic spindle and the orientation of the plane of cell division. Required for normal proliferation of neuronal progenitor cells in the developing brain and for normal brain development. Does not affect neuron migration per se. {ECO:0000250|UniProtKB:Q…	sp|O00423|EMAL1_HUMAN	sp|O00423|EMAL1_HUMAN Echinoderm microtubule-associated protein-like 1 OS=Homo sapiens OX=9606 GN=EML1 PE=1 SV=3	1	16	16	16	26	89.86	1604100	1564000	1531900	1478600	1609300	1585300	286940	287960	370600	326210	369460	291210	Quantified	GO:0007420(BP:brain development);GO:0002244(BP:hematopoietic progenitor cell differentiation);GO:0000226(BP:microtubule cytoskeleton organization);GO:0007052(BP:mitotic spindle organization);GO:0007405(BP:neuroblast proliferation);GO:0005829(CC:cytosol);GO:0005874(CC:microtubule);GO:0005875(CC:microtubule associated complex);GO:1990023(CC:mitotic spindle midzone);GO:0097431(CC:mitotic spindle pol…	hsa:2009		Extracellular;Cytoplasmic;Nuclear	PF00400(WD domain, G-beta repeat);PF03451(HELP motif)
O00425	Insulin-like growth factor 2 mRNA-binding protein 3	IGF2BP3	FUNCTION: RNA-binding factor that may recruit target transcripts to cytoplasmic protein-RNA complexes (mRNPs). This transcript 'caging' into mRNPs allows mRNA transport and transient storage. It also modulates the rate and location at which target transcripts encounter the translational apparatus and shields them from endonuclease attacks or microRNA-mediated degradation. Binds to the 3'-UTR of C…	sp|O00425|IF2B3_HUMAN	sp|O00425|IF2B3_HUMAN Insulin-like growth factor 2 mRNA-binding protein 3 OS=Homo sapiens OX=9606 GN=IGF2BP3 PE=1 SV=2	1	27	25	24	51.3	63.704	5983200	5928500	5675100	6308900	6468400	6858400	7533400	7869200	7560200	9001000	7992700	8860000	Quantified	GO:0009653(BP:anatomical structure morphogenesis);GO:0051028(BP:mRNA transport);GO:0017148(BP:negative regulation of translation);GO:0042035(BP:regulation of cytokine biosynthetic process);GO:0043488(BP:regulation of mRNA stability);GO:0006412(BP:translation);GO:0005737(CC:cytoplasm);GO:0005829(CC:cytosol);GO:0005634(CC:nucleus);GO:0003730(MF:mRNA 3'-UTR binding);GO:0048027(MF:mRNA 5'-UTR binding…	hsa:10643		Cytoplasmic;Nuclear	PF00076(RNA recognition motif. (a.k.a. RRM, RBD, or RNP domain));PF00013(KH domain)
O00429	Dynamin-1-like protein	DNM1L	FUNCTION: Functions in mitochondrial and peroxisomal division. Mediates membrane fission through oligomerization into membrane-associated tubular structures that wrap around the scission site to constrict and sever the mitochondrial membrane through a GTP hydrolysis-dependent mechanism. The specific recruitment at scission sites is mediated by membrane receptors like MFF, MIEF1 and MIEF2 for mito…	sp|O00429|DNM1L_HUMAN	sp|O00429|DNM1L_HUMAN Dynamin-1-like protein OS=Homo sapiens OX=9606 GN=DNM1L PE=1 SV=2	1	38	38	38	66.2	81.876	3562200	3671400	3538600	3753000	3293000	3282500	4781300	4489200	4382000	5127600	4363600	4401600	Quantified	GO:0008637(BP:apoptotic mitochondrial changes);GO:0006816(BP:calcium ion transport);GO:0090650(BP:cellular response to oxygen-glucose deprivation);GO:1904579(BP:cellular response to thapsigargin);GO:0003374(BP:dynamin family protein polymerization involved in mitochondrial fission);GO:0097194(BP:execution phase of apoptosis);GO:0060047(BP:heart contraction);GO:0048312(BP:intracellular distributio…	hsa:10059(DNM1L)	hsa04621(NOD-like receptor signaling pathway );hsa04668(TNF signaling pathway );hsa04217(Necroptosis )	Cytoplasmic	PF01031(Dynamin central region);PF00350(Dynamin family);PF02212(Dynamin GTPase effector domain)
O00442	RNA 3-terminal phosphate cyclase	RTCA	FUNCTION: Catalyzes the conversion of 3'-phosphate to a 2',3'-cyclic phosphodiester at the end of RNA. The mechanism of action of the enzyme occurs in 3 steps: (A) adenylation of the enzyme by ATP; (B) transfer of adenylate to an RNA-N3'P to produce RNA-N3'PP5'A; (C) and attack of the adjacent 2'-hydroxyl on the 3'-phosphorus in the diester linkage to produce the cyclic end product. The biologica…	sp|O00442|RTCA_HUMAN	sp|O00442|RTCA_HUMAN RNA 3-terminal phosphate cyclase OS=Homo sapiens OX=9606 GN=RTCA PE=1 SV=1	1	11	11	11	49.2	39.336	568860	571600	562290	465420	404010	471690	492810	563110	438780	584300	445370	576430	Quantified	GO:0006396(BP:RNA processing);GO:0005654(CC:nucleoplasm);GO:0005634(CC:nucleus);GO:0005524(MF:ATP binding);GO:0003723(MF:RNA binding);GO:0003963(MF:RNA-3'-phosphate cyclase activity)	hsa:8634		Cytoplasmic;Mitochondrial	PF05189(RNA 3'-terminal phosphate cyclase (RTC), insert domain);PF01137(RNA 3'-terminal phosphate cyclase)
O00443	Phosphatidylinositol 4-phosphate 3-kinase C2 domain-containing subunit alpha	PIK3C2A	FUNCTION: Generates phosphatidylinositol 3-phosphate (PtdIns3P) and phosphatidylinositol 3,4-bisphosphate (PtdIns(3,4)P2) that act as second messengers. Has a role in several intracellular trafficking events. Functions in insulin signaling and secretion. Required for translocation of the glucose transporter SLC2A4/GLUT4 to the plasma membrane and glucose uptake in response to insulin-mediated RHO…	sp|O00443|P3C2A_HUMAN	sp|O00443|P3C2A_HUMAN Phosphatidylinositol 4-phosphate 3-kinase C2 domain-containing subunit alpha OS=Homo sapiens OX=9606 GN=PIK3C2A PE=1 SV=2	1	6	6	6	6.1	190.68	236610	342960	94680	220890	542010	242760	54240	184430	186210	181820	134650	178120	Quantified	GO:0016477(BP:cell migration);GO:0048268(BP:clathrin coat assembly);GO:0006897(BP:endocytosis);GO:0007173(BP:epidermal growth factor receptor signaling pathway);GO:0006887(BP:exocytosis);GO:0008286(BP:insulin receptor signaling pathway);GO:0061024(BP:membrane organization);GO:0014065(BP:phosphatidylinositol 3-kinase signaling);GO:0006661(BP:phosphatidylinositol biosynthetic process);GO:0046854(BP…	hsa:5286(PIK3C2A)	hsa05132(Salmonella infection );hsa04070(Phosphatidylinositol signaling system );hsa00562(Inositol phosphate metabolism )	Nuclear	PF00168(C2 domain);PF00787(PX domain);PF00794(PI3-kinase family, ras-binding domain);PF00792(Phosphoinositide 3-kinase C2);PF00454(Phosphatidylinositol 3- and 4-kinase);PF00613(Phosphoinositide 3-kinase family, accessory domain (PIK domain))
O00458	Interferon-related developmental regulator 1	IFRD1	FUNCTION: Could play a role in regulating gene activity in the proliferative and/or differentiative pathways induced by NGF. May be an autocrine factor that attenuates or amplifies the initial ligand-induced signal (By similarity). {ECO:0000250}.	sp|O00458|IFRD1_HUMAN	sp|O00458|IFRD1_HUMAN Interferon-related developmental regulator 1 OS=Homo sapiens OX=9606 GN=IFRD1 PE=1 SV=4	1	5	5	5	13.3	50.268	204080	235140	258830	255190	604220	383590	143090	145130	52958	9895.1	84837	59608	Quantified	GO:0042692(BP:muscle cell differentiation);GO:0007518(BP:myoblast fate determination);GO:0030517(BP:negative regulation of axon extension);GO:0048671(BP:negative regulation of collateral sprouting);GO:0006357(BP:regulation of transcription by RNA polymerase II);GO:0043403(BP:skeletal muscle tissue regeneration);GO:0014706(BP:striated muscle tissue development);GO:0005737(CC:cytoplasm);GO:0005634(…	hsa:3475		Cytoplasmic;Nuclear	PF04836(Interferon-related protein conserved region);PF05004(Interferon-related developmental regulator (IFRD))
O00459	Phosphatidylinositol 3-kinase regulatory subunit beta	PIK3R2	FUNCTION: Regulatory subunit of phosphoinositide-3-kinase (PI3K), a kinase that phosphorylates PtdIns(4,5)P2 (Phosphatidylinositol 4,5-bisphosphate) to generate phosphatidylinositol 3,4,5-trisphosphate (PIP3). PIP3 plays a key role by recruiting PH domain-containing proteins to the membrane, including AKT1 and PDPK1, activating signaling cascades involved in cell growth, survival, proliferation, …	sp|O00459|P85B_HUMAN	sp|O00459|P85B_HUMAN Phosphatidylinositol 3-kinase regulatory subunit beta OS=Homo sapiens OX=9606 GN=PIK3R2 PE=1 SV=2	1	1	1	1	2.5	81.544	11809	16370	20702	21363	9295.5			9998.6	8969.7	13498	7366.1	23423	Quantified	GO:0001678(BP:cellular glucose homeostasis);GO:0032869(BP:cellular response to insulin stimulus);GO:0038095(BP:Fc-epsilon receptor signaling pathway);GO:0038096(BP:Fc-gamma receptor signaling pathway involved in phagocytosis);GO:0008286(BP:insulin receptor signaling pathway);GO:0050900(BP:leukocyte migration);GO:0043409(BP:negative regulation of MAPK cascade);GO:0014065(BP:phosphatidylinositol 3-…	hsa:5296(PIK3R2)	hsa04668(TNF signaling pathway );hsa05160(Hepatitis C );hsa04213(Longevity regulating pathway - multiple species );hsa04620(Toll-like receptor signaling pathway );hsa05169(Epstein-Barr virus infection );hsa01522(Endocrine resistance );hsa05222(Small cell lung cancer );hsa01521(EGFR tyrosine kinase inhibitor resistance );hsa05211(Renal cell carcinoma );hsa04015(Rap1 signaling pathway );hsa04211(Lo…	Nuclear	PF00017(SH2 domain);PF00620(RhoGAP domain);PF16454(Phosphatidylinositol 3-kinase regulatory subunit P85 inter-SH2 domain)
O00461	Golgi integral membrane protein 4	GOLIM4	FUNCTION: Plays a role in endosome to Golgi protein trafficking; mediates protein transport along the late endosome-bypass pathway from the early endosome to the Golgi. {ECO:0000269|PubMed:15331763}.	sp|O00461|GOLI4_HUMAN	sp|O00461|GOLI4_HUMAN Golgi integral membrane protein 4 OS=Homo sapiens OX=9606 GN=GOLIM4 PE=1 SV=1	1	14	14	14	23.1	81.879	587280	623690	531490	630350	705680	723900	350650	362220	431280	755130	392660	522370	Quantified	GO:0005801(CC:cis-Golgi network);GO:0030139(CC:endocytic vesicle);GO:0010008(CC:endosome membrane);GO:0005794(CC:Golgi apparatus);GO:0032580(CC:Golgi cisterna membrane);GO:0005796(CC:Golgi lumen);GO:0000139(CC:Golgi membrane);GO:0016021(CC:integral component of membrane);GO:0016020(CC:membrane);GO:0030133(CC:transport vesicle)	hsa:27333		Nuclear
O00462	Beta-mannosidase	MANBA	FUNCTION: Exoglycosidase that cleaves the single beta-linked mannose residue from the non-reducing end of all N-linked glycoprotein oligosaccharides. {ECO:0000305|PubMed:12890191, ECO:0000305|PubMed:30552791}.	sp|O00462|MANBA_HUMAN	sp|O00462|MANBA_HUMAN Beta-mannosidase OS=Homo sapiens OX=9606 GN=MANBA PE=1 SV=3	1	2	1	1	2.7	100.89	50001	60993	1642.6	16957								11008	Quantified	GO:0006464(BP:cellular protein modification process);GO:0006516(BP:glycoprotein catabolic process);GO:0043312(BP:neutrophil degranulation);GO:0009313(BP:oligosaccharide catabolic process);GO:0035577(CC:azurophil granule membrane);GO:0043231(CC:intracellular membrane-bounded organelle);GO:0043202(CC:lysosomal lumen);GO:0005764(CC:lysosome);GO:0005886(CC:plasma membrane);GO:0004567(MF:beta-mannosid…	hsa:4126(MANBA)	hsa04142(Lysosome );hsa00511(Other glycan degradation )	Lysosomal	PF02836(Glycosyl hydrolases family 2, TIM barrel domain)
O00468	Agrin	AGRN	FUNCTION: [Isoform 1]: heparan sulfate basal lamina glycoprotein that plays a central role in the formation and the maintenance of the neuromuscular junction (NMJ) and directs key events in postsynaptic differentiation. Component of the AGRN-LRP4 receptor complex that induces the phosphorylation and activation of MUSK. The activation of MUSK in myotubes induces the formation of NMJ by regulating …	sp|O00468|AGRIN_HUMAN	sp|O00468|AGRIN_HUMAN Agrin OS=Homo sapiens OX=9606 GN=AGRN PE=1 SV=6	1	20	20	20	17.6	217.32	654750	660330	710920	511680	521650	467160	630970	620360	639120	948750	603140	851420	Quantified	GO:0009887(BP:animal organ morphogenesis);GO:0045162(BP:clustering of voltage-gated sodium channels);GO:0016358(BP:dendrite development);GO:0030198(BP:extracellular matrix organization);GO:0007213(BP:G protein-coupled acetylcholine receptor signaling pathway);GO:0006024(BP:glycosaminoglycan biosynthetic process);GO:0006027(BP:glycosaminoglycan catabolic process);GO:0008045(BP:motor neuron axon gu…	hsa:375790(AGRN)	hsa04512(ECM-receptor interaction )	Extracellular	PF00053(Laminin EGF domain);PF00050(Kazal-type serine protease inhibitor domain);PF00008(EGF-like domain);PF01390(SEA domain);PF03146(Agrin NtA domain);PF07648(Kazal-type serine protease inhibitor domain);PF00054(Laminin G domain)
O00469	Procollagen-lysine,2-oxoglutarate 5-dioxygenase 2	PLOD2	FUNCTION: Forms hydroxylysine residues in -Xaa-Lys-Gly- sequences in collagens. These hydroxylysines serve as sites of attachment for carbohydrate units and are essential for the stability of the intermolecular collagen cross-links. {ECO:0000250|UniProtKB:P24802}.	sp|O00469|PLOD2_HUMAN	sp|O00469|PLOD2_HUMAN Procollagen-lysine,2-oxoglutarate 5-dioxygenase 2 OS=Homo sapiens OX=9606 GN=PLOD2 PE=1 SV=2	1	4	4	4	7.7	84.685	92474	127520	77019	90279	74891	29314	56139	70094	48243	60058	28188	73008	Quantified	GO:0006464(BP:cellular protein modification process);GO:0046947(BP:hydroxylysine biosynthetic process);GO:0017185(BP:peptidyl-lysine hydroxylation);GO:0001666(BP:response to hypoxia);GO:0005783(CC:endoplasmic reticulum);GO:0005789(CC:endoplasmic reticulum membrane);GO:0070062(CC:extracellular exosome);GO:0030867(CC:rough endoplasmic reticulum membrane);GO:0005506(MF:iron ion binding);GO:0031418(M…	hsa:5352(PLOD2)	hsa00310(Lysine degradation )	Cytoplasmic	PF03171(2OG-Fe(II) oxygenase superfamily)
O00470	Homeobox protein Meis1	MEIS1	FUNCTION: Acts as a transcriptional regulator of PAX6. Acts as a transcriptional activator of PF4 in complex with PBX1 or PBX2. Required for hematopoiesis, megakaryocyte lineage development and vascular patterning. May function as a cofactor for HOXA7 and HOXA9 in the induction of myeloid leukemias. {ECO:0000269|PubMed:12609849}.	sp|O00470|MEIS1_HUMAN;sp|A6NDR6|ME3L1_HUMAN;sp|A8K0S8|ME3L2_HUMAN;sp|Q99687|MEIS3_HUMAN	sp|O00470|MEIS1_HUMAN Homeobox protein Meis1 OS=Homo sapiens OX=9606 GN=MEIS1 PE=1 SV=1	4	7	3	3	27.9	43.016			18351	74175	26948		100380	190290	204110	95551	131020	125990	Quantified	GO:0001525(BP:angiogenesis);GO:0060216(BP:definitive hemopoiesis);GO:0002089(BP:lens morphogenesis in camera-type eye);GO:0007626(BP:locomotory behavior);GO:0035855(BP:megakaryocyte development);GO:0060044(BP:negative regulation of cardiac muscle cell proliferation);GO:0045638(BP:negative regulation of myeloid cell differentiation);GO:0045665(BP:negative regulation of neuron differentiation);GO:0…	hsa:4211(MEIS1)	hsa05202(Transcriptional misregulation in cancer );hsa04550(Signaling pathways regulating pluripotency of stem cells )	Nuclear	PF16493(N-terminal of Homeobox Meis and PKNOX1);PF05920(Homeobox KN domain)
O00471	Exocyst complex component 5	EXOC5	FUNCTION: Component of the exocyst complex involved in the docking of exocytic vesicles with fusion sites on the plasma membrane.	sp|O00471|EXOC5_HUMAN	sp|O00471|EXOC5_HUMAN Exocyst complex component 5 OS=Homo sapiens OX=9606 GN=EXOC5 PE=1 SV=1	1	19	19	19	37.6	81.852	940620	1154100	1104500	1048700	1016500	1061200	662320	706280	832250	781920	935110	678880	Quantified	GO:1904019(BP:epithelial cell apoptotic process);GO:0001736(BP:establishment of planar polarity);GO:0006887(BP:exocytosis);GO:0006893(BP:Golgi to plasma membrane transport);GO:1905515(BP:non-motile cilium assembly);GO:0006892(BP:post-Golgi vesicle-mediated transport);GO:0072659(BP:protein localization to plasma membrane);GO:0015031(BP:protein transport);GO:0005737(CC:cytoplasm);GO:0005829(CC:cyto…	hsa:10640(EXOC5)	hsa05132(Salmonella infection )	Cytoplasmic;Nuclear	PF07393(Exocyst complex component Sec10)
O00483	Cytochrome c oxidase subunit NDUFA4	NDUFA4	FUNCTION: Component of the cytochrome c oxidase, the last enzyme in the mitochondrial electron transport chain which drives oxidative phosphorylation. The respiratory chain contains 3 multisubunit complexes succinate dehydrogenase (complex II, CII), ubiquinol-cytochrome c oxidoreductase (cytochrome b-c1 complex, complex III, CIII) and cytochrome c oxidase (complex IV, CIV), that cooperate to tran…	sp|O00483|NDUA4_HUMAN	sp|O00483|NDUA4_HUMAN Cytochrome c oxidase subunit NDUFA4 OS=Homo sapiens OX=9606 GN=NDUFA4 PE=1 SV=1	1	4	4	4	46.9	9.3697	824910	793810	802270	968130	1011000	1067000	904980	871180	800040	1105400	941510	1109800	Quantified	GO:0006123(BP:mitochondrial electron transport, cytochrome c to oxygen);GO:0006120(BP:mitochondrial electron transport, NADH to ubiquinone);GO:1902600(BP:proton transmembrane transport);GO:0016021(CC:integral component of membrane);GO:0005743(CC:mitochondrial inner membrane);GO:0005747(CC:mitochondrial respiratory chain complex I);GO:0005751(CC:mitochondrial respiratory chain complex IV);GO:00057…	hsa:4697(NDUFA4)	hsa04932(Non-alcoholic fatty liver disease );hsa05020(Prion disease );hsa05022(Pathways of neurodegeneration - multiple diseases );hsa05208(Chemical carcinogenesis - reactive oxygen species );hsa05016(Huntington disease );hsa05010(Alzheimer disease );hsa05415(Diabetic cardiomyopathy );hsa05014(Amyotrophic lateral sclerosis );hsa05012(Parkinson disease );hsa00190(Oxidative phosphorylation );hsa047…	Mitochondrial	PF06522(NADH-ubiquinone reductase complex 1 MLRQ subunit)
O00487	26S proteasome non-ATPase regulatory subunit 14	PSMD14	FUNCTION: Component of the 26S proteasome, a multiprotein complex involved in the ATP-dependent degradation of ubiquitinated proteins. This complex plays a key role in the maintenance of protein homeostasis by removing misfolded or damaged proteins, which could impair cellular functions, and by removing proteins whose functions are no longer required. Therefore, the proteasome participates in num…	sp|O00487|PSDE_HUMAN	sp|O00487|PSDE_HUMAN 26S proteasome non-ATPase regulatory subunit 14 OS=Homo sapiens OX=9606 GN=PSMD14 PE=1 SV=1	1	8	8	8	32.3	34.577	2590500	2463000	2527400	2481500	2674100	2840800	2553000	2927000	2686800	2672700	2585500	2444000	Quantified	GO:0031145(BP:anaphase-promoting complex-dependent catabolic process);GO:0002479(BP:antigen processing and presentation of exogenous peptide antigen via MHC class I, TAP-dependent);GO:0000724(BP:double-strand break repair via homologous recombination);GO:0006303(BP:double-strand break repair via nonhomologous end joining);GO:0038095(BP:Fc-epsilon receptor signaling pathway);GO:0070498(BP:interleu…	hsa:10213(PSMD14)	hsa03050(Proteasome );hsa05016(Huntington disease );hsa05020(Prion disease );hsa05010(Alzheimer disease );hsa05022(Pathways of neurodegeneration - multiple diseases );hsa05017(Spinocerebellar ataxia );hsa05014(Amyotrophic lateral sclerosis );hsa05012(Parkinson disease );hsa05169(Epstein-Barr virus infection )	Cytoplasmic	PF13012(Maintenance of mitochondrial structure and function);PF01398(JAB1/Mov34/MPN/PAD-1 ubiquitin protease)
O00488	Zinc finger protein 593	ZNF593	FUNCTION: Negatively modulates the DNA binding activity of Oct-2 and therefore its transcriptional regulatory activity. Could act either by binding to DNA octamer or by interacting with Oct-2. May also be a modulator of other octamer-binding proteins.	sp|O00488|ZN593_HUMAN	sp|O00488|ZN593_HUMAN Zinc finger protein 593 OS=Homo sapiens OX=9606 GN=ZNF593 PE=1 SV=2	1	6	6	6	53	15.199	36476	36469	53245	52928	27116	8436.8	172730	108590	248230	377460	160550	123010	Quantified	GO:1903026(BP:negative regulation of RNA polymerase II regulatory region sequence-specific DNA binding);GO:0045944(BP:positive regulation of transcription by RNA polymerase II);GO:0000055(BP:ribosomal large subunit export from nucleus);GO:0005730(CC:nucleolus);GO:0005654(CC:nucleoplasm);GO:0030687(CC:preribosome, large subunit precursor);GO:0003677(MF:DNA binding);GO:0043023(MF:ribosomal large su…	hsa:51042		Nuclear	PF12171(Zinc-finger double-stranded RNA-binding)
O00499	Myc box-dependent-interacting protein 1	BIN1	FUNCTION: Is a key player in the control of plasma membrane curvature, membrane shaping and membrane remodeling. Required in muscle cells for the formation of T-tubules, tubular invaginations of the plasma membrane that function in depolarization-contraction coupling (PubMed:24755653). Is a negative regulator of endocytosis (By similarity). Is also involved in the regulation of intracellular vesi…	sp|O00499|BIN1_HUMAN	sp|O00499|BIN1_HUMAN Myc box-dependent-interacting protein 1 OS=Homo sapiens OX=9606 GN=BIN1 PE=1 SV=1	1	12	12	12	35.6	64.699	786100	890840	813120	672500	639780	508340	291360	307990	277040	210090	277190	264370	Quantified	GO:0007010(BP:cytoskeleton organization);GO:0006897(BP:endocytosis);GO:0008333(BP:endosome to lysosome transport);GO:0060988(BP:lipid tube assembly);GO:0061024(BP:membrane organization);GO:1902430(BP:negative regulation of amyloid-beta formation);GO:1902960(BP:negative regulation of aspartic-type endopeptidase activity involved in amyloid precursor protein catabolic process);GO:1904878(BP:negativ…	hsa:274(BIN1)	hsa04666(Fc gamma R-mediated phagocytosis );hsa04144(Endocytosis )	Cytoplasmic;Nuclear	PF14604(Variant SH3 domain);PF03114(BAR domain)
O00505	Importin subunit alpha-4	KPNA3	FUNCTION: Functions in nuclear protein import as an adapter protein for nuclear receptor KPNB1. Binds specifically and directly to substrates containing either a simple or bipartite NLS motif. Docking of the importin/substrate complex to the nuclear pore complex (NPC) is mediated by KPNB1 through binding to nucleoporin FxFG repeats and the complex is subsequently translocated through the pore by …	sp|O00505|IMA4_HUMAN	sp|O00505|IMA4_HUMAN Importin subunit alpha-4 OS=Homo sapiens OX=9606 GN=KPNA3 PE=1 SV=2	1	14	14	10	41.1	57.81	1523500	1589400	1778800	1378900	1568600	1412600	3164600	3152900	2975400	4048600	3124300	3016000	Quantified	GO:0019054(BP:modulation by virus of host process);GO:0006607(BP:NLS-bearing protein import into nucleus);GO:0065003(BP:protein-containing complex assembly);GO:0046718(BP:viral entry into host cell);GO:0075732(BP:viral penetration into host nucleus);GO:0005829(CC:cytosol);GO:0042025(CC:host cell nucleus);GO:0005643(CC:nuclear pore);GO:0005654(CC:nucleoplasm);GO:0061608(MF:nuclear import signal re…	hsa:3839(KPNA3)	hsa05207(Chemical carcinogenesis - receptor activation );hsa03013(Nucleocytoplasmic transport );hsa05132(Salmonella infection )	Cytoplasmic;Nuclear	PF16186(Atypical Arm repeat);PF01749(Importin beta binding domain);PF00514(Armadillo/beta-catenin-like repeat)
O00506	Serine/threonine-protein kinase 25	STK25	FUNCTION: Oxidant stress-activated serine/threonine kinase that may play a role in the response to environmental stress. Targets to the Golgi apparatus where it appears to regulate protein transport events, cell adhesion, and polarity complexes important for cell migration. {ECO:0000269|PubMed:15037601}.	sp|O00506|STK25_HUMAN	sp|O00506|STK25_HUMAN Serine/threonine-protein kinase 25 OS=Homo sapiens OX=9606 GN=STK25 PE=1 SV=1	1	5	1	1	13.1	48.111	36218	29906	34112	37643	25079	24125	34222	48043	44352	48927	40932	45591	Quantified	GO:0032147(BP:activation of protein kinase activity);GO:0051683(BP:establishment of Golgi localization);GO:0007163(BP:establishment or maintenance of cell polarity);GO:0051645(BP:Golgi localization);GO:0090168(BP:Golgi reassembly);GO:0036481(BP:intrinsic apoptotic signaling pathway in response to hydrogen peroxide);GO:0050772(BP:positive regulation of axonogenesis);GO:0032874(BP:positive regulati…	hsa:10494		Cytoplasmic	PF00069(Protein kinase domain)
O00512	B-cell CLL/lymphoma 9 protein	BCL9	FUNCTION: Involved in signal transduction through the Wnt pathway. Promotes beta-catenin's transcriptional activity (By similarity). {ECO:0000250, ECO:0000269|PubMed:11955446}.	sp|O00512|BCL9_HUMAN	sp|O00512|BCL9_HUMAN B-cell CLL/lymphoma 9 protein OS=Homo sapiens OX=9606 GN=BCL9 PE=1 SV=4	1	6	6	6	7.4	149.29	294270	343120	316660	212690	227270	122310	17829	35547	16645	30142	18785	10757	Quantified	GO:1904837(BP:beta-catenin-TCF complex assembly);GO:0060070(BP:canonical Wnt signaling pathway);GO:0014908(BP:myotube differentiation involved in skeletal muscle regeneration);GO:0045944(BP:positive regulation of transcription by RNA polymerase II);GO:0035914(BP:skeletal muscle cell differentiation);GO:0035019(BP:somatic stem cell population maintenance);GO:1990907(CC:beta-catenin-TCF complex);GO…	hsa:607		Nuclear	PF11502(B-cell lymphoma 9 protein)
O00519	Fatty-acid amide hydrolase 1	FAAH	FUNCTION: Catalyzes the hydrolysis of endogenous amidated lipids like the sleep-inducing lipid oleamide ((9Z)-octadecenamide), the endocannabinoid anandamide (N-(5Z,8Z,11Z,14Z-eicosatetraenoyl)-ethanolamine), as well as other fatty amides, to their corresponding fatty acids, thereby regulating the signaling functions of these molecules (PubMed:9122178, PubMed:17015445, PubMed:19926788). Hydrolyze…	sp|O00519|FAAH1_HUMAN	sp|O00519|FAAH1_HUMAN Fatty-acid amide hydrolase 1 OS=Homo sapiens OX=9606 GN=FAAH PE=1 SV=2	1	4	4	4	12.1	63.065	168030	179650	192930	140510	180460	155640	91259						Quantified	GO:0019369(BP:arachidonic acid metabolic process);GO:0009062(BP:fatty acid catabolic process);GO:0052651(BP:monoacylglycerol catabolic process);GO:0005856(CC:cytoskeleton);GO:0005789(CC:endoplasmic reticulum membrane);GO:0016021(CC:integral component of membrane);GO:0031090(CC:organelle membrane);GO:0047372(MF:acylglycerol lipase activity);GO:0004040(MF:amidase activity);GO:0103073(MF:anandamide …	hsa:2166(FAAH)	hsa04723(Retrograde endocannabinoid signaling )	Mitochondrial	PF01425(Amidase)
O00541	Pescadillo homolog	PES1	FUNCTION: Component of the PeBoW complex, which is required for maturation of 28S and 5.8S ribosomal RNAs and formation of the 60S ribosome. {ECO:0000255|HAMAP-Rule:MF_03028, ECO:0000269|PubMed:16738141, ECO:0000269|PubMed:17189298, ECO:0000269|PubMed:17353269}.	sp|O00541|PESC_HUMAN	sp|O00541|PESC_HUMAN Pescadillo homolog OS=Homo sapiens OX=9606 GN=PES1 PE=1 SV=1	1	15	15	15	28.1	68.002	1665600	1655600	1578000	1895900	1806300	1920800	2352100	2332800	2452700	2968100	2572900	2294800	Quantified	GO:0008283(BP:cell proliferation);GO:0000466(BP:maturation of 5.8S rRNA from tricistronic rRNA transcript (SSU-rRNA, 5.8S rRNA, LSU-rRNA));GO:0000463(BP:maturation of LSU-rRNA from tricistronic rRNA transcript (SSU-rRNA, 5.8S rRNA, LSU-rRNA));GO:0007000(BP:nucleolus organization);GO:0033365(BP:protein localization to organelle);GO:0051726(BP:regulation of cell cycle);GO:0042273(BP:ribosomal large…	hsa:23481		Nuclear	PF06732(Pescadillo N-terminus);PF16589(BRCT domain, a BRCA1 C-terminus domain)
O00559	Receptor-binding cancer antigen expressed on SiSo cells	EBAG9	FUNCTION: May participate in suppression of cell proliferation and induces apoptotic cell death through activation of interleukin-1-beta converting enzyme (ICE)-like proteases. {ECO:0000269|PubMed:12054692, ECO:0000269|PubMed:12138241, ECO:0000269|PubMed:12672804}.	sp|O00559|RCAS1_HUMAN	sp|O00559|RCAS1_HUMAN Receptor-binding cancer antigen expressed on SiSo cells OS=Homo sapiens OX=9606 GN=EBAG9 PE=1 SV=1	1	2	2	2	16.9	24.377	620000	840810	704450	575910	523810	691240	401810	567130	521670	719490	373730	298170	Quantified	GO:0001558(BP:regulation of cell growth);GO:0000139(CC:Golgi membrane);GO:0016021(CC:integral component of membrane);GO:0030141(CC:secretory granule);GO:0016505(MF:peptidase activator activity involved in apoptotic process)	hsa:9166(EBAG9)	hsa04915(Estrogen signaling pathway )	Nuclear
O00560	Syntenin-1	SDCBP	FUNCTION: Multifunctional adapter protein involved in diverse array of functions including trafficking of transmembrane proteins, neuro and immunomodulation, exosome biogenesis, and tumorigenesis (PubMed:26291527). Positively regulates TGFB1-mediated SMAD2/3 activation and TGFB1-induced epithelial-to-mesenchymal transition (EMT) and cell migration in various cell types. May increase TGFB1 signali…	sp|O00560|SDCB1_HUMAN	sp|O00560|SDCB1_HUMAN Syntenin-1 OS=Homo sapiens OX=9606 GN=SDCBP PE=1 SV=1	1	3	3	3	13.8	32.444	39958	39103	82657	236890		25573			50126	54233	395130		Quantified	GO:0030036(BP:actin cytoskeleton organization);GO:0007268(BP:chemical synaptic transmission);GO:0048013(BP:ephrin receptor signaling pathway);GO:0035556(BP:intracellular signal transduction);GO:0032435(BP:negative regulation of proteasomal ubiquitin-dependent protein catabolic process);GO:0002091(BP:negative regulation of receptor internalization);GO:0043312(BP:neutrophil degranulation);GO:003030…	hsa:6386		Mitochondrial	PF00595(PDZ domain (Also known as DHR or GLGF))
O00562	Membrane-associated phosphatidylinositol transfer protein 1	PITPNM1	FUNCTION: Regulates RHOA activity, and plays a role in cytoskeleton remodeling. Necessary for normal completion of cytokinesis. Plays a role in maintaining normal diacylglycerol levels in the Golgi apparatus. Binds phosphatidyl inositol phosphates (in vitro). May catalyze the transfer of phosphatidylinositol and phosphatidylcholine between membranes (By similarity). Necessary for maintaining the …	sp|O00562|PITM1_HUMAN	sp|O00562|PITM1_HUMAN Membrane-associated phosphatidylinositol transfer protein 1 OS=Homo sapiens OX=9606 GN=PITPNM1 PE=1 SV=4	1	8	8	8	11.4	134.85	106370	33724	28841	41508	62626	33444	94230	68613	133500	140670	175910	227420	Quantified	GO:0007420(BP:brain development);GO:0006629(BP:lipid metabolic process);GO:0006661(BP:phosphatidylinositol biosynthetic process);GO:0015914(BP:phospholipid transport);GO:0007602(BP:phototransduction);GO:0015031(BP:protein transport);GO:0044297(CC:cell body);GO:0032154(CC:cleavage furrow);GO:0005737(CC:cytoplasm);GO:0036464(CC:cytoplasmic ribonucleoprotein granule);GO:0005829(CC:cytosol);GO:000578…	hsa:9600		Nuclear	PF02121(Phosphatidylinositol transfer protein);PF02862(DDHD domain)
O00566	U3 small nucleolar ribonucleoprotein protein MPP10	MPHOSPH10	FUNCTION: Component of the 60-80S U3 small nucleolar ribonucleoprotein (U3 snoRNP). Required for the early cleavages during pre-18S ribosomal RNA processing.	sp|O00566|MPP10_HUMAN	sp|O00566|MPP10_HUMAN U3 small nucleolar ribonucleoprotein protein MPP10 OS=Homo sapiens OX=9606 GN=MPHOSPH10 PE=1 SV=2	1	12	12	12	27.6	78.863	844840	895610	983950	867780	879280	910250	1472600	1434100	1679700	2060400	1331000	2071200	Quantified	GO:0010923(BP:negative regulation of phosphatase activity);GO:0006396(BP:RNA processing);GO:0008380(BP:RNA splicing);GO:0000375(BP:RNA splicing, via transesterification reactions);GO:0006364(BP:rRNA processing);GO:0005694(CC:chromosome);GO:0034457(CC:Mpp10 complex);GO:0005730(CC:nucleolus);GO:0005654(CC:nucleoplasm);GO:0005732(CC:small nucleolar ribonucleoprotein complex);GO:0032040(CC:small-subu…	hsa:10199(MPHOSPH10)	hsa03008(Ribosome biogenesis in eukaryotes )	Nuclear	PF04006(Mpp10 protein)
O00567	Nucleolar protein 56	NOP56	FUNCTION: Involved in the early to middle stages of 60S ribosomal subunit biogenesis. Core component of box C/D small nucleolar ribonucleoprotein (snoRNP) particles. Required for the biogenesis of box C/D snoRNAs such U3, U8 and U14 snoRNAs. {ECO:0000269|PubMed:12777385, ECO:0000269|PubMed:15574333}.	sp|O00567|NOP56_HUMAN	sp|O00567|NOP56_HUMAN Nucleolar protein 56 OS=Homo sapiens OX=9606 GN=NOP56 PE=1 SV=4	1	35	35	35	68.2	66.049	7902300	8199400	8241100	8785200	8980000	9766300	15884000	15455000	16036000	16825000	14806000	16715000	Quantified	GO:0006364(BP:rRNA processing);GO:0031428(CC:box C/D snoRNP complex);GO:0005737(CC:cytoplasm);GO:0001650(CC:fibrillar center);GO:0016020(CC:membrane);GO:0005730(CC:nucleolus);GO:0005654(CC:nucleoplasm);GO:0070761(CC:pre-snoRNP complex);GO:0005732(CC:small nucleolar ribonucleoprotein complex);GO:0032040(CC:small-subunit processome);GO:0045296(MF:cadherin binding);GO:1990226(MF:histone methyltransf…	hsa:10528(NOP56)	hsa05017(Spinocerebellar ataxia );hsa03008(Ribosome biogenesis in eukaryotes )	Nuclear	PF01798(snoRNA binding domain, fibrillarin);PF08156(NOP5NT (NUC127) domain)
O00571	ATP-dependent RNA helicase DDX3X	DDX3X	FUNCTION: Multifunctional ATP-dependent RNA helicase (PubMed:17357160, PubMed:21589879). The ATPase activity can be stimulated by various ribo-and deoxynucleic acids indicative for a relaxed substrate specificity (PubMed:29222110). In vitro can unwind partially double-stranded DNA with a preference for 5'-single-stranded DNA overhangs (PubMed:17357160, PubMed:21589879). Binds RNA G-quadruplex (rG…	sp|O00571|DDX3X_HUMAN;sp|O15523|DDX3Y_HUMAN;sp|Q9NQI0|DDX4_HUMAN	sp|O00571|DDX3X_HUMAN ATP-dependent RNA helicase DDX3X OS=Homo sapiens OX=9606 GN=DDX3X PE=1 SV=3;sp|O15523|DDX3Y_HUMAN ATP-dependent RNA helicase DDX3Y OS=Homo sapiens OX=9606 GN=DDX3Y PE=1 SV=2	3	34	33	33	60.9	73.243	9298800	9453900	9656500	9882600	10267000	11146000	8945100	9015300	9155200	10735000	9389300	9047600	Quantified	GO:0030154(BP:cell differentiation);GO:0071243(BP:cellular response to arsenic-containing substance);GO:0071470(BP:cellular response to osmotic stress);GO:0007059(BP:chromosome segregation);GO:0008625(BP:extrinsic apoptotic signaling pathway via death domain receptors);GO:0007276(BP:gamete generation);GO:0045087(BP:innate immune response);GO:0035556(BP:intracellular signal transduction);GO:009719…	hsa:1654(DDX3X)	hsa04622(RIG-I-like receptor signaling pathway );hsa05161(Hepatitis B );hsa05203(Viral carcinogenesis )	Nuclear	PF00270(DEAD/DEAH box helicase);PF00271(Helicase conserved C-terminal domain)
O00625	Pirin	PIR	FUNCTION: Transcriptional coregulator of NF-kappa-B which facilitates binding of NF-kappa-B proteins to target kappa-B genes in a redox-state-dependent manner. May be required for efficient terminal myeloid maturation of hematopoietic cells. Has quercetin 2,3-dioxygenase activity (in vitro). {ECO:0000269|PubMed:17288615, ECO:0000269|PubMed:20010624, ECO:0000269|PubMed:20711196, ECO:0000269|PubMed…	sp|O00625|PIR_HUMAN	sp|O00625|PIR_HUMAN Pirin OS=Homo sapiens OX=9606 GN=PIR PE=1 SV=1	1	3	3	3	21	32.113	143050	78846	88774	46203	59409	29997		4172.4				17704	Quantified	GO:0007586(BP:digestion);GO:0030224(BP:monocyte differentiation);GO:0006366(BP:transcription by RNA polymerase II);GO:0005737(CC:cytoplasm);GO:0005829(CC:cytosol);GO:0005654(CC:nucleoplasm);GO:0005634(CC:nucleus);GO:0046872(MF:metal ion binding);GO:0008127(MF:quercetin 2,3-dioxygenase activity);GO:0003712(MF:transcription coregulator activity)	hsa:8544		Cytoplasmic	PF02678(Pirin);PF05726(Pirin C-terminal cupin domain)
O00629	Importin subunit alpha-3	KPNA4	FUNCTION: Functions in nuclear protein import as an adapter protein for nuclear receptor KPNB1. Binds specifically and directly to substrates containing either a simple or bipartite NLS motif. Docking of the importin/substrate complex to the nuclear pore complex (NPC) is mediated by KPNB1 through binding to nucleoporin FxFG repeats and the complex is subsequently translocated through the pore by …	sp|O00629|IMA3_HUMAN	sp|O00629|IMA3_HUMAN Importin subunit alpha-3 OS=Homo sapiens OX=9606 GN=KPNA4 PE=1 SV=1	1	12	8	8	39	57.886	2728200	2736500	2822900	2472700	2572800	2505400	1271300	1294900	1407200	1499800	1019800	1281200	Quantified	GO:0019054(BP:modulation by virus of host process);GO:0006607(BP:NLS-bearing protein import into nucleus);GO:0042542(BP:response to hydrogen peroxide);GO:0005829(CC:cytosol);GO:0042025(CC:host cell nucleus);GO:0031965(CC:nuclear membrane);GO:0005643(CC:nuclear pore);GO:0005654(CC:nucleoplasm);GO:0061608(MF:nuclear import signal receptor activity);GO:0008139(MF:nuclear localization sequence bindin…	hsa:3840(KPNA4)	hsa05132(Salmonella infection );hsa05207(Chemical carcinogenesis - receptor activation );hsa03013(Nucleocytoplasmic transport )	Cytoplasmic;Nuclear	PF01749(Importin beta binding domain);PF16186(Atypical Arm repeat);PF00514(Armadillo/beta-catenin-like repeat)
O00634	Netrin-3	NTN3	FUNCTION: Netrins control guidance of CNS commissural axons and peripheral motor axons. {ECO:0000250}.	sp|O00634|NET3_HUMAN	sp|O00634|NET3_HUMAN Netrin-3 OS=Homo sapiens OX=9606 GN=NTN3 PE=1 SV=1	1	4	4	4	13.4	61.465		67444	40157	56436		54179	110010	108410	108130	315520	179520	116260	Quantified	GO:0009887(BP:animal organ morphogenesis);GO:0007411(BP:axon guidance);GO:0016358(BP:dendrite development);GO:0008045(BP:motor neuron axon guidance);GO:0009888(BP:tissue development);GO:0005604(CC:basement membrane);GO:0005794(CC:Golgi apparatus);GO:0005102(MF:signaling receptor binding)	hsa:4917(NTN3)	hsa04360(Axon guidance )	Extracellular	PF00055(Laminin N-terminal (Domain VI));PF00053(Laminin EGF domain);PF01759(UNC-6/NTR/C345C module)
O00712	Nuclear factor 1 B-type	NFIB	FUNCTION: Transcriptional activator of GFAP, essential for proper brain development (PubMed:30388402). Recognizes and binds the palindromic sequence 5'-TTGGCNNNNNGCCAA-3' present in viral and cellular promoters and in the origin of replication of adenovirus type 2. These proteins are individually capable of activating transcription and replication. {ECO:0000269|PubMed:30388402}.	sp|O00712|NFIB_HUMAN	sp|O00712|NFIB_HUMAN Nuclear factor 1 B-type OS=Homo sapiens OX=9606 GN=NFIB PE=1 SV=2	1	3	3	3	9.3	47.441	21784	47466	41711	45556	29569	29791	184590	65417	117380	254800	178260	251330	Quantified	GO:0021960(BP:anterior commissure morphogenesis);GO:0007420(BP:brain development);GO:0060689(BP:cell differentiation involved in salivary gland development);GO:0002062(BP:chondrocyte differentiation);GO:0060486(BP:Clara cell differentiation);GO:0071679(BP:commissural neuron axon guidance);GO:0006260(BP:DNA replication);GO:0010001(BP:glial cell differentiation);GO:0030902(BP:hindbrain development)…	hsa:4781		Nuclear	PF00859(CTF/NF-I family transcription modulation region);PF03165(MH1 domain);PF10524(Nuclear factor I protein pre-N-terminus)
O00716	Transcription factor E2F3	E2F3	FUNCTION: Transcription activator that binds DNA cooperatively with DP proteins through the E2 recognition site, 5'-TTTC[CG]CGC-3' found in the promoter region of a number of genes whose products are involved in cell cycle regulation or in DNA replication. The DRTF1/E2F complex functions in the control of cell-cycle progression from G1 to S phase. E2F3 binds specifically to RB1 in a cell-cycle de…	sp|O00716|E2F3_HUMAN	sp|O00716|E2F3_HUMAN Transcription factor E2F3 OS=Homo sapiens OX=9606 GN=E2F3 PE=1 SV=1	1	4	4	2	11.2	49.161	137420	125120	162970	133440	76203	107050	110180	104950	113190	37977	51474	122140	Quantified	GO:0000082(BP:G1/S transition of mitotic cell cycle);GO:0070345(BP:negative regulation of fat cell proliferation);GO:0000122(BP:negative regulation of transcription by RNA polymerase II);GO:0008284(BP:positive regulation of cell proliferation);GO:0045944(BP:positive regulation of transcription by RNA polymerase II);GO:1905461(BP:positive regulation of vascular associated smooth muscle cell apopto…	hsa:1871(E2F3)	hsa05206(MicroRNAs in cancer );hsa05160(Hepatitis C );hsa05215(Prostate cancer );hsa05225(Hepatocellular carcinoma );hsa05220(Chronic myeloid leukemia );hsa05163(Human cytomegalovirus infection );hsa05161(Hepatitis B );hsa05224(Breast cancer );hsa05169(Epstein-Barr virus infection );hsa05214(Glioma );hsa05218(Melanoma );hsa05167(Kaposi sarcoma-associated herpesvirus infection );hsa04934(Cushing s…	Nuclear	PF16421(E2F transcription factor CC-MB domain);PF02319(E2F/DP family winged-helix DNA-binding domain)
O00743	Serine/threonine-protein phosphatase 6 catalytic subunit	PPP6C	FUNCTION: Catalytic subunit of protein phosphatase 6 (PP6) (PubMed:17079228, PubMed:29053956). PP6 is a component of a signaling pathway regulating cell cycle progression in response to IL2 receptor stimulation (PubMed:10227379). N-terminal domain restricts G1 to S phase progression in cancer cells, in part through control of cyclin D1 (PubMed:17568194). During mitosis, regulates spindle position…	sp|O00743|PPP6_HUMAN	sp|O00743|PPP6_HUMAN Serine/threonine-protein phosphatase 6 catalytic subunit OS=Homo sapiens OX=9606 GN=PPP6C PE=1 SV=1	1	7	7	7	32.8	35.144	1869700	1920400	2025100	1863500	1901400	2012800	1305700	1589900	1557200	2120300	1487900	1449400	Quantified	GO:0048208(BP:COPII vesicle coating);GO:0000082(BP:G1/S transition of mitotic cell cycle);GO:0045087(BP:innate immune response);GO:0006470(BP:protein dephosphorylation);GO:0005829(CC:cytosol);GO:0000139(CC:Golgi membrane);GO:0005739(CC:mitochondrion);GO:0046872(MF:metal ion binding);GO:0004722(MF:protein serine/threonine phosphatase activity)	hsa:5537		Cytoplasmic	PF00149(Calcineurin-like phosphoesterase)
O00746	Nucleoside diphosphate kinase, mitochondrial	NME4	FUNCTION: Major role in the synthesis of nucleoside triphosphates other than ATP. The ATP gamma phosphate is transferred to the NDP beta phosphate via a ping-pong mechanism, using a phosphorylated active-site intermediate. Through the catalyzed exchange of gamma-phosphate between di- and triphosphonucleosides participates in regulation of intracellular nucleotide homeostasis (PubMed:10799505). Bi…	sp|O00746|NDKM_HUMAN	sp|O00746|NDKM_HUMAN Nucleoside diphosphate kinase, mitochondrial OS=Homo sapiens OX=9606 GN=NME4 PE=1 SV=1	1	3	3	3	25.7	20.658	116010	101570	87845	147740	112480	122220		23456	29280	22961		22802	Quantified	GO:0006241(BP:CTP biosynthetic process);GO:0006183(BP:GTP biosynthetic process);GO:0006869(BP:lipid transport);GO:0015949(BP:nucleobase-containing small molecule interconversion);GO:0009116(BP:nucleoside metabolic process);GO:0006163(BP:purine nucleotide metabolic process);GO:0006220(BP:pyrimidine nucleotide metabolic process);GO:0042981(BP:regulation of apoptotic process);GO:0006228(BP:UTP biosy…	hsa:4833(NME4)	hsa00240(Pyrimidine metabolism );hsa00983(Drug metabolism - other enzymes );hsa01232(Nucleotide metabolism );hsa00230(Purine metabolism );hsa01240(Biosynthesis of cofactors )	Mitochondrial	PF00334(Nucleoside diphosphate kinase)
O00754	Lysosomal alpha-mannosidase	MAN2B1	FUNCTION: Necessary for the catabolism of N-linked carbohydrates released during glycoprotein turnover. Cleaves all known types of alpha-mannosidic linkages.	sp|O00754|MA2B1_HUMAN	sp|O00754|MA2B1_HUMAN Lysosomal alpha-mannosidase OS=Homo sapiens OX=9606 GN=MAN2B1 PE=1 SV=3	1	13	13	13	17.3	113.74	438060	440600	431990	461990	297500	399870	354950	350860	302180	501160	335750	401740	Quantified	GO:0006464(BP:cellular protein modification process);GO:0007611(BP:learning or memory);GO:0006013(BP:mannose metabolic process);GO:0043312(BP:neutrophil degranulation);GO:0009313(BP:oligosaccharide catabolic process);GO:0006517(BP:protein deglycosylation);GO:0035578(CC:azurophil granule lumen);GO:0070062(CC:extracellular exosome);GO:0005576(CC:extracellular region);GO:0005615(CC:extracellular spa…	hsa:4125(MAN2B1)	hsa00511(Other glycan degradation );hsa04142(Lysosome )	Lysosomal	PF01074(Glycosyl hydrolases family 38 N-terminal domain);PF07748(Glycosyl hydrolases family 38 C-terminal domain);PF09261(Alpha mannosidase middle domain)
O00762	Ubiquitin-conjugating enzyme E2 C	UBE2C	FUNCTION: Accepts ubiquitin from the E1 complex and catalyzes its covalent attachment to other proteins. In vitro catalyzes 'Lys-11'- and 'Lys-48'-linked polyubiquitination. Acts as an essential factor of the anaphase promoting complex/cyclosome (APC/C), a cell cycle-regulated ubiquitin ligase that controls progression through mitosis. Acts by initiating 'Lys-11'-linked polyubiquitin chains on AP…	sp|O00762|UBE2C_HUMAN	sp|O00762|UBE2C_HUMAN Ubiquitin-conjugating enzyme E2 C OS=Homo sapiens OX=9606 GN=UBE2C PE=1 SV=1	1	9	9	9	73.2	19.652	2223100	2227000	2407200	2424000	2379400	1948500	1462300	1589600	1350700	1662300	1710400	1911000	Quantified	GO:0031145(BP:anaphase-promoting complex-dependent catabolic process);GO:0051301(BP:cell division);GO:0010458(BP:exit from mitosis);GO:0010994(BP:free ubiquitin chain polymerization);GO:0031536(BP:positive regulation of exit from mitosis);GO:1904668(BP:positive regulation of ubiquitin protein ligase activity);GO:0070979(BP:protein K11-linked ubiquitination);GO:0070936(BP:protein K48-linked ubiqui…	hsa:11065(UBE2C)	hsa04120(Ubiquitin mediated proteolysis )	Mitochondrial	PF00179(Ubiquitin-conjugating enzyme)
O00764	Pyridoxal kinase	PDXK	FUNCTION: Catalyzes the phosphorylation of the dietary vitamin B6 vitamers pyridoxal (PL), pyridoxine (PN) and pyridoxamine (PM) to form pyridoxal 5'-phosphate (PLP), pyridoxine 5'-phosphate (PNP) and pyridoxamine 5'-phosphate (PMP), respectively (PubMed:9099727, PubMed:10987144, PubMed:17766369, PubMed:19351586, PubMed:31187503) (Probable). PLP is the active form of vitamin B6, and acts as a cof…	sp|O00764|PDXK_HUMAN	sp|O00764|PDXK_HUMAN Pyridoxal kinase OS=Homo sapiens OX=9606 GN=PDXK PE=1 SV=1	1	10	10	10	52.6	35.102	1360600	1472400	1263900	1275500	1441200	1486800	1125400	1216800	1038700	1336200	1008100	1146500	Quantified	GO:0043312(BP:neutrophil degranulation);GO:0009443(BP:pyridoxal 5'-phosphate salvage);GO:0042816(BP:vitamin B6 metabolic process);GO:0005829(CC:cytosol);GO:0070062(CC:extracellular exosome);GO:0005576(CC:extracellular region);GO:0005654(CC:nucleoplasm);GO:0005634(CC:nucleus);GO:0034774(CC:secretory granule lumen);GO:0035580(CC:specific granule lumen);GO:0005524(MF:ATP binding);GO:0031403(MF:lithi…	hsa:8566(PDXK)	hsa00750(Vitamin B6 metabolism );hsa01240(Biosynthesis of cofactors )	Cytoplasmic	PF08543(Phosphomethylpyrimidine kinase)
O00767	Stearoyl-CoA desaturase	SCD	FUNCTION: Stearyl-CoA desaturase that utilizes O(2) and electrons from reduced cytochrome b5 to introduce the first double bond into saturated fatty acyl-CoA substrates (PubMed:15907797, PubMed:18765284). Catalyzes the insertion of a cis double bond at the delta-9 position into fatty acyl-CoA substrates including palmitoyl-CoA and stearoyl-CoA (PubMed:15907797, PubMed:18765284). Gives rise to a m…	sp|O00767|SCD_HUMAN	sp|O00767|SCD_HUMAN Stearoyl-CoA desaturase OS=Homo sapiens OX=9606 GN=SCD PE=1 SV=2	1	3	3	3	19.2	41.522	506370	579490	496020	329830	476580	496900	435620	412930	387420	379180	513080	470860	Quantified	GO:0046949(BP:fatty-acyl-CoA biosynthetic process);GO:0120162(BP:positive regulation of cold-induced thermogenesis);GO:0045540(BP:regulation of cholesterol biosynthetic process);GO:0070542(BP:response to fatty acid);GO:0006636(BP:unsaturated fatty acid biosynthetic process);GO:0005783(CC:endoplasmic reticulum);GO:0005789(CC:endoplasmic reticulum membrane);GO:0030176(CC:integral component of endop…	hsa:6319(SCD)	hsa01040(Biosynthesis of unsaturated fatty acids );hsa04152(AMPK signaling pathway );hsa04936(Alcoholic liver disease );hsa03320(PPAR signaling pathway )	PlasmaMembrane
O14497	AT-rich interactive domain-containing protein 1A	ARID1A	FUNCTION: Involved in transcriptional activation and repression of select genes by chromatin remodeling (alteration of DNA-nucleosome topology). Component of SWI/SNF chromatin remodeling complexes that carry out key enzymatic activities, changing chromatin structure by altering DNA-histone contacts within a nucleosome in an ATP-dependent manner. Binds DNA non-specifically. Belongs to the neural p…	sp|O14497|ARI1A_HUMAN	sp|O14497|ARI1A_HUMAN AT-rich interactive domain-containing protein 1A OS=Homo sapiens OX=9606 GN=ARID1A PE=1 SV=3	1	43	43	40	30.2	242.04	3445100	3700300	3612700	3244300	3586700	3369200	2531000	2782800	2857400	3835500	2591500	3145800	Quantified	GO:0030521(BP:androgen receptor signaling pathway);GO:0043044(BP:ATP-dependent chromatin remodeling);GO:0003205(BP:cardiac chamber development);GO:0055007(BP:cardiac muscle cell differentiation);GO:0006338(BP:chromatin remodeling);GO:0048096(BP:chromatin-mediated maintenance of transcription);GO:0007566(BP:embryo implantation);GO:0030900(BP:forebrain development);GO:0001704(BP:formation of primar…	hsa:8289(ARID1A)	hsa05225(Hepatocellular carcinoma );hsa04714(Thermogenesis )	Nuclear	PF12031(SWI/SNF-like complex subunit BAF250/Osa);PF01388(ARID/BRIGHT DNA binding domain)
O14519	Cyclin-dependent kinase 2-associated protein 1	CDK2AP1	FUNCTION: specific inhibitor of the cell-cycle kinase CDK2. {ECO:0000250}.	sp|O14519|CDKA1_HUMAN;sp|O75956|CDKA2_HUMAN	sp|O14519|CDKA1_HUMAN Cyclin-dependent kinase 2-associated protein 1 OS=Homo sapiens OX=9606 GN=CDK2AP1 PE=1 SV=1;sp|O75956|CDKA2_HUMAN Cyclin-dependent kinase 2-associated protein 2 OS=Homo sapiens OX=9606 GN=CDK2AP2 PE=1 SV=1	2	2	2	2	31.3	12.365	178200	150290	136780	176890	156700	138100	95187	169100	160820	119540	219900	114200	Quantified	GO:0007049(BP:cell cycle);GO:0006261(BP:DNA-dependent DNA replication);GO:0001934(BP:positive regulation of protein phosphorylation);GO:0005829(CC:cytosol);GO:0005654(CC:nucleoplasm);GO:0005634(CC:nucleus);GO:0048471(CC:perinuclear region of cytoplasm);GO:0070182(MF:DNA polymerase binding)	hsa:8099		Nuclear	PF09806(Cyclin-dependent kinase 2-associated protein)
O14521	Succinate dehydrogenase [ubiquinone] cytochrome b small subunit, mitochondrial	SDHD	FUNCTION: Membrane-anchoring subunit of succinate dehydrogenase (SDH) that is involved in complex II of the mitochondrial electron transport chain and is responsible for transferring electrons from succinate to ubiquinone (coenzyme Q). {ECO:0000250}.	sp|O14521|DHSD_HUMAN	sp|O14521|DHSD_HUMAN Succinate dehydrogenase [ubiquinone] cytochrome b small subunit, mitochondrial OS=Homo sapiens OX=9606 GN=SDHD PE=1 SV=1	1	2	2	2	10.7	17.043	186540	169840	174630	181970	211920	229230	218310	193930	186160	241400	174490	278520	Quantified	GO:0006121(BP:mitochondrial electron transport, succinate to ubiquinone);GO:0006099(BP:tricarboxylic acid cycle);GO:0016021(CC:integral component of membrane);GO:0005740(CC:mitochondrial envelope);GO:0005743(CC:mitochondrial inner membrane);GO:0005749(CC:mitochondrial respiratory chain complex II, succinate dehydrogenase complex (ubiquinone));GO:0005739(CC:mitochondrion);GO:0009055(MF:electron tr…	hsa:6392(SDHD)	hsa04714(Thermogenesis );hsa05415(Diabetic cardiomyopathy );hsa05012(Parkinson disease );hsa00020(Citrate cycle (TCA cycle) );hsa05208(Chemical carcinogenesis - reactive oxygen species );hsa05022(Pathways of neurodegeneration - multiple diseases );hsa04932(Non-alcoholic fatty liver disease );hsa05020(Prion disease );hsa05016(Huntington disease );hsa05014(Amyotrophic lateral sclerosis );hsa05010(A…	Extracellular;PlasmaMembrane	PF05328(CybS, succinate dehydrogenase cytochrome B small subunit)
O14530	Thioredoxin domain-containing protein 9	TXNDC9	FUNCTION: Significantly diminishes the chaperonin TCP1 complex ATPase activity, thus negatively impacts protein folding, including that of actin or tubulin. {ECO:0000269|PubMed:16415341}.	sp|O14530|TXND9_HUMAN	sp|O14530|TXND9_HUMAN Thioredoxin domain-containing protein 9 OS=Homo sapiens OX=9606 GN=TXNDC9 PE=1 SV=2	1	7	7	7	42.9	26.534	211450	221880	203160	232450	268070	286330	372420	339850	310230	392300	356930	370340	Quantified	GO:0045454(BP:cell redox homeostasis);GO:0005623(CC:cell);GO:0005813(CC:centrosome);GO:0005829(CC:cytosol);GO:0030496(CC:midbody);GO:0005634(CC:nucleus);GO:0045296(MF:cadherin binding)	hsa:10190		Nuclear	PF00085(Thioredoxin)
O14531	Dihydropyrimidinase-related protein 4	DPYSL4	FUNCTION: Necessary for signaling by class 3 semaphorins and subsequent remodeling of the cytoskeleton. Plays a role in axon guidance, neuronal growth cone collapse and cell migration (By similarity). {ECO:0000250}.	sp|O14531|DPYL4_HUMAN	sp|O14531|DPYL4_HUMAN Dihydropyrimidinase-related protein 4 OS=Homo sapiens OX=9606 GN=DPYSL4 PE=1 SV=2	1	26	26	26	72.4	61.877	9318500	9467600	9980400	9008000	8609000	8742200	4208200	4141000	4215800	4186300	3776900	4504000	Quantified	GO:0007399(BP:nervous system development);GO:0070997(BP:neuron death);GO:0097485(BP:neuron projection guidance);GO:0005829(CC:cytosol);GO:0031005(MF:filamin binding);GO:0016812(MF:hydrolase activity, acting on carbon-nitrogen (but not peptide) bonds, in cyclic amides)	hsa:10570		Cytoplasmic	PF01979(Amidohydrolase family)
O14545	TRAF-type zinc finger domain-containing protein 1	TRAFD1	FUNCTION: Negative feedback regulator that controls excessive innate immune responses. Regulates both Toll-like receptor 4 (TLR4) and DDX58/RIG1-like helicases (RLH) pathways. May inhibit the LTR pathway by direct interaction with TRAF6 and attenuation of NF-kappa-B activation. May negatively regulate the RLH pathway downstream from MAVS and upstream of NF-kappa-B and IRF3 (By similarity). {ECO:0…	sp|O14545|TRAD1_HUMAN	sp|O14545|TRAD1_HUMAN TRAF-type zinc finger domain-containing protein 1 OS=Homo sapiens OX=9606 GN=TRAFD1 PE=1 SV=1	1	5	5	5	10.8	64.84	96165	119890	127960	101670	78486	63848	105200	126680	44936	195380	102560	268580	Quantified	GO:0045824(BP:negative regulation of innate immune response);GO:0046872(MF:metal ion binding)	hsa:10906		Nuclear
O14548	Cytochrome c oxidase subunit 7A-related protein, mitochondrial	COX7A2L	FUNCTION: Involved in the regulation of oxidative phosphorylation and energy metabolism (By similarity). Necessary for the assembly of mitochondrial respiratory supercomplex (By similarity). {ECO:0000250|UniProtKB:Q61387}.	sp|O14548|COX7R_HUMAN	sp|O14548|COX7R_HUMAN Cytochrome c oxidase subunit 7A-related protein, mitochondrial OS=Homo sapiens OX=9606 GN=COX7A2L PE=1 SV=2	1	4	4	4	56.1	12.615	562400	67083	281160	191560	1034400	1309300	834820	612230	1020400	280890	1257100	543040	Quantified	GO:0006123(BP:mitochondrial electron transport, cytochrome c to oxygen);GO:0097250(BP:mitochondrial respiratory chain supercomplex assembly);GO:0002082(BP:regulation of oxidative phosphorylation);GO:0005743(CC:mitochondrial inner membrane);GO:0005746(CC:mitochondrial respiratory chain);GO:0005739(CC:mitochondrion);GO:0005730(CC:nucleolus);GO:0004129(MF:cytochrome-c oxidase activity)	hsa:9167(COX7A2L)	hsa05010(Alzheimer disease );hsa05014(Amyotrophic lateral sclerosis );hsa05016(Huntington disease );hsa00190(Oxidative phosphorylation );hsa04932(Non-alcoholic fatty liver disease );hsa05022(Pathways of neurodegeneration - multiple diseases );hsa04714(Thermogenesis );hsa04260(Cardiac muscle contraction );hsa05208(Chemical carcinogenesis - reactive oxygen species );hsa05020(Prion disease );hsa0501…	Mitochondrial;	PF02238(Cytochrome c oxidase subunit VII)
O14561	Acyl carrier protein, mitochondrial	NDUFAB1	FUNCTION: Carrier of the growing fatty acid chain in fatty acid biosynthesis (By similarity). Accessory and non-catalytic subunit of the mitochondrial membrane respiratory chain NADH dehydrogenase (Complex I), which functions in the transfer of electrons from NADH to the respiratory chain (PubMed:27626371). {ECO:0000250|UniProtKB:P52505, ECO:0000269|PubMed:27626371}.	sp|O14561|ACPM_HUMAN	sp|O14561|ACPM_HUMAN Acyl carrier protein, mitochondrial OS=Homo sapiens OX=9606 GN=NDUFAB1 PE=1 SV=3	1	5	5	5	23.7	17.417	1871700	2194300	2631400	2048400	2301500	2465200	3124600	3697300	3674600	3878200	3025700	3087100	Quantified	GO:0006633(BP:fatty acid biosynthetic process);GO:0006120(BP:mitochondrial electron transport, NADH to ubiquinone);GO:0032981(BP:mitochondrial respiratory chain complex I assembly);GO:0009249(BP:protein lipoylation);GO:0005743(CC:mitochondrial inner membrane);GO:0005759(CC:mitochondrial matrix);GO:0031966(CC:mitochondrial membrane);GO:0005747(CC:mitochondrial respiratory chain complex I);GO:00057…	hsa:4706(NDUFAB1)	hsa04723(Retrograde endocannabinoid signaling );hsa05016(Huntington disease );hsa04714(Thermogenesis );hsa05010(Alzheimer disease );hsa05208(Chemical carcinogenesis - reactive oxygen species );hsa05012(Parkinson disease );hsa05020(Prion disease );hsa04932(Non-alcoholic fatty liver disease );hsa05014(Amyotrophic lateral sclerosis );hsa05415(Diabetic cardiomyopathy );hsa00190(Oxidative phosphorylat…	Mitochondrial	PF00550(Phosphopantetheine attachment site)
O14562	Ubiquitin domain-containing protein UBFD1	UBFD1	FUNCTION: May play a role as NF-kappa-B regulator. {ECO:0000269|PubMed:19285159}.	sp|O14562|UBFD1_HUMAN	sp|O14562|UBFD1_HUMAN Ubiquitin domain-containing protein UBFD1 OS=Homo sapiens OX=9606 GN=UBFD1 PE=1 SV=2	1	4	4	4	23.3	33.382	338080	443540	443960	318190	307260	341550	192350	305440	81037	641000	275890	690770	Quantified	GO:0045296(MF:cadherin binding);GO:0003723(MF:RNA binding)	hsa:56061		Cytoplasmic	PF00240(Ubiquitin family)
O14569	Transmembrane reductase CYB561D2	CYB561D2	FUNCTION: Two-heme-containing cytochrome that catalyzes ascorbate-dependent trans-membrane ferric-chelate reduction. {ECO:0000269|PubMed:23235316, ECO:0000269|PubMed:23641721}.	sp|O14569|C56D2_HUMAN	sp|O14569|C56D2_HUMAN Transmembrane reductase CYB561D2 OS=Homo sapiens OX=9606 GN=CYB561D2 PE=1 SV=1	1	1	1	1	5.4	23.973		25772	13973	33338	36625	33905	57251	42071	41455	80358	46240	58020	Quantified	GO:0030659(CC:cytoplasmic vesicle membrane);GO:0005783(CC:endoplasmic reticulum);GO:0005789(CC:endoplasmic reticulum membrane);GO:0016021(CC:integral component of membrane);GO:0031982(CC:vesicle);GO:0004322(MF:ferroxidase activity);GO:0020037(MF:heme binding);GO:0046872(MF:metal ion binding);GO:0016491(MF:oxidoreductase activity)	hsa:11068		PlasmaMembrane	PF03188(Eukaryotic cytochrome b561)
O14578	Citron Rho-interacting kinase	CIT	FUNCTION: Plays a role in cytokinesis. Required for KIF14 localization to the central spindle and midbody. Putative RHO/RAC effector that binds to the GTP-bound forms of RHO and RAC1. It probably binds p21 with a tighter specificity in vivo. Displays serine/threonine protein kinase activity. Plays an important role in the regulation of cytokinesis and the development of the central nervous system…	sp|O14578|CTRO_HUMAN	sp|O14578|CTRO_HUMAN Citron Rho-interacting kinase OS=Homo sapiens OX=9606 GN=CIT PE=1 SV=2	1	24	24	24	17.5	231.43	415790	437650	489760	414400	328310	353220	458150	477340	429250	656060	474110	480510	Quantified	GO:0031032(BP:actomyosin structure organization);GO:0030866(BP:cortical actin cytoskeleton organization);GO:0048699(BP:generation of neurons);GO:0035556(BP:intracellular signal transduction);GO:0000278(BP:mitotic cell cycle);GO:0000281(BP:mitotic cytokinesis);GO:0051402(BP:neuron apoptotic process);GO:0018107(BP:peptidyl-threonine phosphorylation);GO:0032467(BP:positive regulation of cytokinesis)…	hsa:11113		Nuclear	PF00780(CNH domain);PF00069(Protein kinase domain);PF00169(PH domain)
O14579	Coatomer subunit epsilon	COPE	FUNCTION: The coatomer is a cytosolic protein complex that binds to dilysine motifs and reversibly associates with Golgi non-clathrin-coated vesicles, which further mediate biosynthetic protein transport from the ER, via the Golgi up to the trans Golgi network. The coatomer complex is required for budding from Golgi membranes, and is essential for the retrograde Golgi-to-ER transport of dilysine-…	sp|O14579|COPE_HUMAN	sp|O14579|COPE_HUMAN Coatomer subunit epsilon OS=Homo sapiens OX=9606 GN=COPE PE=1 SV=3	1	10	10	10	50.3	34.482	2630400	2458600	2375100	2593600	2295800	2637700	2374400	2313600	2331700	2528400	2204200	2434000	Quantified	GO:0006888(BP:ER to Golgi vesicle-mediated transport);GO:0006891(BP:intra-Golgi vesicle-mediated transport);GO:0015031(BP:protein transport);GO:0006890(BP:retrograde vesicle-mediated transport, Golgi to ER);GO:0030126(CC:COPI vesicle coat);GO:0005829(CC:cytosol);GO:0005789(CC:endoplasmic reticulum membrane);GO:0005794(CC:Golgi apparatus);GO:0000139(CC:Golgi membrane);GO:0005654(CC:nucleoplasm);GO…	hsa:11316		Golgi	PF04733(Coatomer epsilon subunit)
O14610	Guanine nucleotide-binding protein G(I)/G(S)/G(O) subunit gamma-T2	GNGT2	FUNCTION: Guanine nucleotide-binding proteins (G proteins) are involved as a modulator or transducer in various transmembrane signaling systems. The beta and gamma chains are required for the GTPase activity, for replacement of GDP by GTP, and for G protein-effector interaction.	sp|O14610|GBGT2_HUMAN	sp|O14610|GBGT2_HUMAN Guanine nucleotide-binding protein G(I)/G(S)/G(O) subunit gamma-T2 OS=Homo sapiens OX=9606 GN=GNGT2 PE=2 SV=1	1	2	2	2	36.2	7.7469	225840	258860	260600	260100	269800	258710	65783	77362	85017	64592	72509	76106	Quantified	GO:0007186(BP:G protein-coupled receptor signaling pathway);GO:0007602(BP:phototransduction);GO:0031680(CC:G-protein beta/gamma-subunit complex);GO:0005834(CC:heterotrimeric G-protein complex);GO:0005886(CC:plasma membrane);GO:0031681(MF:G-protein beta-subunit binding);GO:0003924(MF:GTPase activity)	hsa:2793(GNGT2)	hsa05032(Morphine addiction );hsa04725(Cholinergic synapse );hsa05163(Human cytomegalovirus infection );hsa05167(Kaposi sarcoma-associated herpesvirus infection );hsa04728(Dopaminergic synapse );hsa04723(Retrograde endocannabinoid signaling );hsa04713(Circadian entrainment );hsa04726(Serotonergic synapse );hsa05170(Human immunodeficiency virus 1 infection );hsa04062(Chemokine signaling pathway );…	Cytoplasmic;Nuclear	PF00631(GGL domain)
O14617	AP-3 complex subunit delta-1	AP3D1	FUNCTION: Part of the AP-3 complex, an adaptor-related complex which is not clathrin-associated. The complex is associated with the Golgi region as well as more peripheral structures. It facilitates the budding of vesicles from the Golgi membrane and may be directly involved in trafficking to lysosomes. Involved in process of CD8+ T-cell and NK cell degranulation (PubMed:26744459). In concert wit…	sp|O14617|AP3D1_HUMAN	sp|O14617|AP3D1_HUMAN AP-3 complex subunit delta-1 OS=Homo sapiens OX=9606 GN=AP3D1 PE=1 SV=1	1	34	34	34	39.2	130.16	2768500	2740900	2811400	2581600	2443500	2717200	4087600	4186700	4133400	3885400	4181100	4189900	Quantified	GO:0008089(BP:anterograde axonal transport);GO:0048490(BP:anterograde synaptic vesicle transport);GO:0048007(BP:antigen processing and presentation, exogenous lipid antigen via MHC class Ib);GO:0035646(BP:endosome to melanosome transport);GO:0006896(BP:Golgi to vacuole transport);GO:0006886(BP:intracellular protein transport);GO:0032438(BP:melanosome organization);GO:0098943(BP:neurotransmitter r…	hsa:8943(AP3D1)	hsa04142(Lysosome )	Nuclear	PF01602(Adaptin N terminal region);PF06375(AP-3 complex subunit delta-1)
O14628	Zinc finger protein 195	ZNF195	FUNCTION: May be involved in transcriptional regulation.	sp|O14628|ZN195_HUMAN	sp|O14628|ZN195_HUMAN Zinc finger protein 195 OS=Homo sapiens OX=9606 GN=ZNF195 PE=1 SV=2	1	2	2	2	6.8	72.331	100220		122850		113300			113320	118100	87996	105820	84944	Quantified	GO:0006355(BP:regulation of transcription, DNA-templated);GO:0005634(CC:nucleus);GO:0003677(MF:DNA binding);GO:0008270(MF:zinc ion binding)	hsa:7748(ZNF195)	hsa05168(Herpes simplex virus 1 infection )	Nuclear	PF00096(Zinc finger, C2H2 type);PF01352(KRAB box);PF13912(C2H2-type zinc finger)
O14641	Segment polarity protein dishevelled homolog DVL-2	DVL2	FUNCTION: Plays a role in the signal transduction pathways mediated by multiple Wnt genes. Participates both in canonical and non-canonical Wnt signaling by binding to the cytoplasmic C-terminus of frizzled family members and transducing the Wnt signal to down-stream effectors. Promotes internalization and degradation of frizzled proteins upon Wnt signaling. {ECO:0000250|UniProtKB:Q60838, ECO:000…	sp|O14641|DVL2_HUMAN;sp|P54792|DVLP1_HUMAN;sp|O14640|DVL1_HUMAN	sp|O14641|DVL2_HUMAN Segment polarity protein dishevelled homolog DVL-2 OS=Homo sapiens OX=9606 GN=DVL2 PE=1 SV=1	3	8	8	5	18.2	78.947	244610	253190	255740	198480	241790	152290	308140	253060	215270	432440	213630	259930	Quantified	GO:1904886(BP:beta-catenin destruction complex disassembly);GO:0060070(BP:canonical Wnt signaling pathway);GO:0044340(BP:canonical Wnt signaling pathway involved in regulation of cell proliferation);GO:0034613(BP:cellular protein localization);GO:0090103(BP:cochlea morphogenesis);GO:0022007(BP:convergent extension involved in neural plate elongation);GO:0007507(BP:heart development);GO:0035329(BP…	hsa:1856(DVL2)	hsa04310(Wnt signaling pathway );hsa05226(Gastric cancer );hsa05200(Pathways in cancer );hsa04916(Melanogenesis );hsa04330(Notch signaling pathway );hsa05010(Alzheimer disease );hsa05217(Basal cell carcinoma );hsa04390(Hippo signaling pathway );hsa05225(Hepatocellular carcinoma );hsa05165(Human papillomavirus infection );hsa04934(Cushing syndrome );hsa05022(Pathways of neurodegeneration - multipl…	Cytoplasmic	PF00778(DIX domain);PF02377(Dishevelled specific domain);PF00595(PDZ domain (Also known as DHR or GLGF));PF00610(Domain found in Dishevelled, Egl-10, and Pleckstrin (DEP));PF12316(Segment polarity protein dishevelled (Dsh) C terminal)
O14646	Chromodomain-helicase-DNA-binding protein 1	CHD1	FUNCTION: ATP-dependent chromatin-remodeling factor which functions as substrate recognition component of the transcription regulatory histone acetylation (HAT) complex SAGA. Regulates polymerase II transcription. Also required for efficient transcription by RNA polymerase I, and more specifically the polymerase I transcription termination step. Regulates negatively DNA replication. Not only invo…	sp|O14646|CHD1_HUMAN	sp|O14646|CHD1_HUMAN Chromodomain-helicase-DNA-binding protein 1 OS=Homo sapiens OX=9606 GN=CHD1 PE=1 SV=2	1	36	35	31	26.5	196.69	2445100	2492700	2471200	2440500	2395800	2484100	2467000	2544400	2656100	2681600	2271600	2343400	Quantified	GO:0006338(BP:chromatin remodeling);GO:0016569(BP:covalent chromatin modification);GO:0043923(BP:positive regulation by host of viral transcription);GO:0006357(BP:regulation of transcription by RNA polymerase II);GO:0005737(CC:cytoplasm);GO:0005654(CC:nucleoplasm);GO:0005634(CC:nucleus);GO:0005524(MF:ATP binding);GO:0003677(MF:DNA binding);GO:0003678(MF:DNA helicase activity);GO:0035064(MF:methyl…	hsa:1105		Nuclear	PF00176(SNF2 family N-terminal domain);PF00271(Helicase conserved C-terminal domain);PF13907(Domain of unknown function (DUF4208));PF00385(Chromo (CHRromatin Organisation MOdifier) domain)
O14647	Chromodomain-helicase-DNA-binding protein 2	CHD2	FUNCTION: DNA-binding helicase that specifically binds to the promoter of target genes, leading to chromatin remodeling, possibly by promoting deposition of histone H3.3. Involved in myogenesis via interaction with MYOD1: binds to myogenic gene regulatory sequences and mediates incorporation of histone H3.3 prior to the onset of myogenic gene expression, promoting their expression (By similarity)…	sp|O14647|CHD2_HUMAN	sp|O14647|CHD2_HUMAN Chromodomain-helicase-DNA-binding protein 2 OS=Homo sapiens OX=9606 GN=CHD2 PE=1 SV=2	1	17	12	12	12.2	211.34	292290	329860	323680	298850	249380	290220	159370	192930	191130	207580	153060	211780	Quantified	GO:0006974(BP:cellular response to DNA damage stimulus);GO:0006325(BP:chromatin organization);GO:0060218(BP:hematopoietic stem cell differentiation);GO:0007517(BP:muscle organ development);GO:0006357(BP:regulation of transcription by RNA polymerase II);GO:0043231(CC:intracellular membrane-bounded organelle);GO:0005730(CC:nucleolus);GO:0005654(CC:nucleoplasm);GO:0005634(CC:nucleus);GO:0005524(MF:A…	hsa:1106		Nuclear	PF00385(Chromo (CHRromatin Organisation MOdifier) domain);PF00271(Helicase conserved C-terminal domain);PF13907(Domain of unknown function (DUF4208));PF00176(SNF2 family N-terminal domain)
O14653	Golgi SNAP receptor complex member 2	GOSR2	FUNCTION: Involved in transport of proteins from the cis/medial-Golgi to the trans-Golgi network. {ECO:0000269|PubMed:9349823}.	sp|O14653|GOSR2_HUMAN	sp|O14653|GOSR2_HUMAN Golgi SNAP receptor complex member 2 OS=Homo sapiens OX=9606 GN=GOSR2 PE=1 SV=2	1	5	5	5	40.6	24.775	348660	462050	473850	393020	346880	375660	197360	207980	195810	151360	178560	199010	Quantified	GO:0048208(BP:COPII vesicle coating);GO:0006888(BP:ER to Golgi vesicle-mediated transport);GO:0006896(BP:Golgi to vacuole transport);GO:0006891(BP:intra-Golgi vesicle-mediated transport);GO:0036498(BP:IRE1-mediated unfolded protein response);GO:0006623(BP:protein targeting to vacuole);GO:0042147(BP:retrograde transport, endosome to Golgi);GO:0048280(BP:vesicle fusion with Golgi apparatus);GO:0005…	hsa:9570(GOSR2)	hsa04130(SNARE interactions in vesicular transport )	Nuclear	PF12352(Snare region anchored in the vesicle membrane C-terminus)
O14656	Torsin-1A	TOR1A	FUNCTION: Protein with chaperone functions important for the control of protein folding, processing, stability and localization as well as for the reduction of misfolded protein aggregates. Involved in the regulation of synaptic vesicle recycling, controls STON2 protein stability in collaboration with the COP9 signalosome complex (CSN). In the nucleus, may link the cytoskeleton with the nuclear e…	sp|O14656|TOR1A_HUMAN	sp|O14656|TOR1A_HUMAN Torsin-1A OS=Homo sapiens OX=9606 GN=TOR1A PE=1 SV=1	1	9	9	9	28.3	37.808	485410	438810	458780	416740	445010	445020	212150	235310	243750	276180	239630	258340	Quantified	GO:0007155(BP:cell adhesion);GO:0051085(BP:chaperone cofactor-dependent protein refolding);GO:0061077(BP:chaperone-mediated protein folding);GO:0072321(BP:chaperone-mediated protein transport);GO:0071712(BP:ER-associated misfolded protein catabolic process);GO:0045104(BP:intermediate filament cytoskeleton organization);GO:0031175(BP:neuron projection development);GO:0006998(BP:nuclear envelope or…	hsa:1861		PlasmaMembrane	PF06309(Torsin)
O14657	Torsin-1B	TOR1B	FUNCTION: May serve as a molecular chaperone assisting in the proper folding of secreted and/or membrane proteins. Plays a role in non-neural cells nuclear envelope and endoplasmic reticulum integrity. May have a redundant function with TOR1A in non-neural tissues. {ECO:0000269|PubMed:23569223, ECO:0000269|PubMed:24275647}.	sp|O14657|TOR1B_HUMAN	sp|O14657|TOR1B_HUMAN Torsin-1B OS=Homo sapiens OX=9606 GN=TOR1B PE=1 SV=2	1	4	4	4	14.6	37.978	115770	90857	167840	162220	172270	93457	68683	82026	67829	102310	29922	140300	Quantified	GO:0051085(BP:chaperone cofactor-dependent protein refolding);GO:0007029(BP:endoplasmic reticulum organization);GO:0071763(BP:nuclear membrane organization);GO:0034504(BP:protein localization to nucleus);GO:0006986(BP:response to unfolded protein);GO:0005783(CC:endoplasmic reticulum);GO:0005788(CC:endoplasmic reticulum lumen);GO:0070062(CC:extracellular exosome);GO:0005635(CC:nuclear envelope);GO…	hsa:27348		Cytoplasmic;Mitochondrial	PF06309(Torsin)
O14662	Syntaxin-16	STX16	FUNCTION: SNARE involved in vesicular transport from the late endosomes to the trans-Golgi network. {ECO:0000269|PubMed:18195106}.	sp|O14662|STX16_HUMAN	sp|O14662|STX16_HUMAN Syntaxin-16 OS=Homo sapiens OX=9606 GN=STX16 PE=1 SV=3	1	6	6	6	30.2	37.031	244910	204670	327850	229670	136720	134290	115210	156740	107760	177080	105120	163620	Quantified	GO:0090161(BP:Golgi ribbon formation);GO:0006886(BP:intracellular protein transport);GO:0042147(BP:retrograde transport, endosome to Golgi);GO:0048278(BP:vesicle docking);GO:0006906(BP:vesicle fusion);GO:0005737(CC:cytoplasm);GO:0005829(CC:cytosol);GO:0012505(CC:endomembrane system);GO:0005925(CC:focal adhesion);GO:0005794(CC:Golgi apparatus);GO:0031985(CC:Golgi cisterna);GO:0000139(CC:Golgi memb…	hsa:8675(STX16)	hsa04130(SNARE interactions in vesicular transport )	Nuclear	PF05739(SNARE domain);PF00804(Syntaxin)
O14672	Disintegrin and metalloproteinase domain-containing protein 10	ADAM10	FUNCTION: Cleaves the membrane-bound precursor of TNF-alpha at '76-Ala-|-Val-77' to its mature soluble form. Responsible for the proteolytical release of soluble JAM3 from endothelial cells surface (PubMed:20592283). Responsible for the proteolytic release of several other cell-surface proteins, including heparin-binding epidermal growth-like factor, ephrin-A2, CD44, CDH2 and for constitutive and…	sp|O14672|ADA10_HUMAN	sp|O14672|ADA10_HUMAN Disintegrin and metalloproteinase domain-containing protein 10 OS=Homo sapiens OX=9606 GN=ADAM10 PE=1 SV=1	1	22	22	22	50.8	84.141	1142000	1198900	1136800	1263000	1181000	1390800	1875100	1832600	1947500	2590800	1849000	2216800	Quantified	GO:0034332(BP:adherens junction organization);GO:0042987(BP:amyloid precursor protein catabolic process);GO:0034205(BP:amyloid-beta formation);GO:0007267(BP:cell-cell signaling);GO:0044267(BP:cellular protein metabolic process);GO:0090102(BP:cochlea development);GO:0051089(BP:constitutive protein ectodomain proteolysis);GO:0022617(BP:extracellular matrix disassembly);GO:0001701(BP:in utero embryo…	hsa:102(ADAM10)	hsa05120(Epithelial cell signaling in Helicobacter pylori infection );hsa05010(Alzheimer disease )	Nuclear	PF00200(Disintegrin);PF01562(Reprolysin family propeptide);PF13574(Metallo-peptidase family M12B Reprolysin-like)
O14681	Etoposide-induced protein 2.4 homolog	EI24	FUNCTION: Acts as a negative growth regulator via p53-mediated apoptosis pathway. Regulates formation of degradative autolysosomes during autophagy (By similarity). {ECO:0000250}.	sp|O14681|EI24_HUMAN	sp|O14681|EI24_HUMAN Etoposide-induced protein 2.4 homolog OS=Homo sapiens OX=9606 GN=EI24 PE=1 SV=4	1	3	3	3	10.3	38.964	107800	115830	92709	97516	93110	105270	162360	157570	102660	123430	111090	56330	Quantified	GO:0006915(BP:apoptotic process);GO:0016236(BP:macroautophagy);GO:0030308(BP:negative regulation of cell growth);GO:0005829(CC:cytosol);GO:0005783(CC:endoplasmic reticulum);GO:0005789(CC:endoplasmic reticulum membrane);GO:0005794(CC:Golgi apparatus);GO:0016021(CC:integral component of membrane);GO:0016020(CC:membrane);GO:0031965(CC:nuclear membrane)	hsa:9538(EI24)	hsa04115(p53 signaling pathway )	PlasmaMembrane	PF07264(Etoposide-induced protein 2.4 (EI24))
O14683	Tumor protein p53-inducible protein 11	TP53I11		sp|O14683|P5I11_HUMAN	sp|O14683|P5I11_HUMAN Tumor protein p53-inducible protein 11 OS=Homo sapiens OX=9606 GN=TP53I11 PE=1 SV=2	1	4	4	4	18.5	21.054	1163900	1245100	1195000	1339700	1596400	1511900	1283700	1047000	1158600	1534200	1215100	1383700	Quantified	GO:0008285(BP:negative regulation of cell proliferation);GO:0016021(CC:integral component of membrane)	hsa:9537		PlasmaMembrane	PF14936(Tumour protein p53-inducible protein 11)
O14686	Histone-lysine N-methyltransferase 2D	KMT2D	FUNCTION: Histone methyltransferase. Methylates 'Lys-4' of histone H3 (H3K4me). H3K4me represents a specific tag for epigenetic transcriptional activation. Acts as a coactivator for estrogen receptor by being recruited by ESR1, thereby activating transcription. {ECO:0000269|PubMed:16603732, ECO:0000269|PubMed:17500065, ECO:0000269|PubMed:17851529}.	sp|O14686|KMT2D_HUMAN	sp|O14686|KMT2D_HUMAN Histone-lysine N-methyltransferase 2D OS=Homo sapiens OX=9606 GN=KMT2D PE=1 SV=2	1	9	9	9	3.2	593.38	173300	182910	235450	179470	165040	57250	200170	156940	159740	212600	119660	187890	Quantified	GO:1904837(BP:beta-catenin-TCF complex assembly);GO:0006342(BP:chromatin silencing);GO:0044648(BP:histone H3-K4 dimethylation);GO:0051568(BP:histone H3-K4 methylation);GO:0097692(BP:histone H3-K4 monomethylation);GO:0080182(BP:histone H3-K4 trimethylation);GO:0001555(BP:oocyte growth);GO:0048477(BP:oogenesis);GO:0008284(BP:positive regulation of cell proliferation);GO:0033148(BP:positive regulati…	hsa:8085(KMT2D)	hsa04934(Cushing syndrome );hsa00310(Lysine degradation )	Nuclear	PF13832(PHD-zinc-finger like domain);PF05965(F/Y rich C-terminus);PF13771(PHD-like zinc-binding domain);PF05964(F/Y-rich N-terminus);PF00628(PHD-finger);PF00856(SET domain)
O14727	Apoptotic protease-activating factor 1	APAF1	FUNCTION: Oligomeric Apaf-1 mediates the cytochrome c-dependent autocatalytic activation of pro-caspase-9 (Apaf-3), leading to the activation of caspase-3 and apoptosis. This activation requires ATP. Isoform 6 is less effective in inducing apoptosis. {ECO:0000269|PubMed:10393175, ECO:0000269|PubMed:12804598}.	sp|O14727|APAF_HUMAN	sp|O14727|APAF_HUMAN Apoptotic protease-activating factor 1 OS=Homo sapiens OX=9606 GN=APAF1 PE=1 SV=2	1	2	2	2	2.6	141.84	35018	46671	52522	39571		20131	20495	21444	25748	12487	9689.8	25493	Quantified	GO:0006919(BP:activation of cysteine-type endopeptidase activity involved in apoptotic process);GO:0008635(BP:activation of cysteine-type endopeptidase activity involved in apoptotic process by cytochrome c);GO:0007568(BP:aging);GO:0006915(BP:apoptotic process);GO:0010659(BP:cardiac muscle cell apoptotic process);GO:0030154(BP:cell differentiation);GO:0071560(BP:cellular response to transforming …	hsa:317(APAF1)	hsa04115(p53 signaling pathway );hsa05164(Influenza A );hsa01524(Platinum drug resistance );hsa05012(Parkinson disease );hsa05168(Herpes simplex virus 1 infection );hsa05152(Tuberculosis );hsa05417(Lipid and atherosclerosis );hsa05016(Huntington disease );hsa05200(Pathways in cancer );hsa05022(Pathways of neurodegeneration - multiple diseases );hsa05160(Hepatitis C );hsa05169(Epstein-Barr virus i…	Cytoplasmic	PF00400(WD domain, G-beta repeat);PF00931(NB-ARC domain);PF00619(Caspase recruitment domain)
O14730	Serine/threonine-protein kinase RIO3	RIOK3	FUNCTION: Involved in regulation of type I interferon (IFN)-dependent immune response which plays a critical role in the innate immune response against DNA and RNA viruses. May act as an adapter protein essential for the recruitment of TBK1 to IRF3 (PubMed:24807708). Phosphorylates IFIH1 on 'Ser-828' interfering with IFIH1 filament assembly on long dsRNA and resulting in attenuated IFIH1-signalin…	sp|O14730|RIOK3_HUMAN	sp|O14730|RIOK3_HUMAN Serine/threonine-protein kinase RIO3 OS=Homo sapiens OX=9606 GN=RIOK3 PE=1 SV=2	1	1	1	1	2.1	59.092	972.29		7622.3	7434.5	8480.6		55516		19245		51627	51480	Quantified	GO:1990786(BP:cellular response to dsDNA);GO:0071359(BP:cellular response to dsRNA);GO:0098586(BP:cellular response to virus);GO:0007059(BP:chromosome segregation);GO:0051607(BP:defense response to virus);GO:0045087(BP:innate immune response);GO:0030490(BP:maturation of SSU-rRNA);GO:0043124(BP:negative regulation of I-kappaB kinase/NF-kappaB signaling);GO:0039534(BP:negative regulation of MDA-5 s…	hsa:8780		Cytoplasmic	PF01163(RIO1 family)
O14732	Inositol monophosphatase 2	IMPA2	FUNCTION: Can use myo-inositol monophosphates, scylloinositol 1,4-diphosphate, glucose-1-phosphate, beta-glycerophosphate, and 2'-AMP as substrates. Has been implicated as the pharmacological target for lithium Li(+) action in brain. {ECO:0000269|PubMed:17068342}.	sp|O14732|IMPA2_HUMAN	sp|O14732|IMPA2_HUMAN Inositol monophosphatase 2 OS=Homo sapiens OX=9606 GN=IMPA2 PE=1 SV=1	1	6	6	6	30.6	31.321	42709	120350	47171	151140	42883		122250	158290	175540	136980	195480	164480	Quantified	GO:0006021(BP:inositol biosynthetic process);GO:0006020(BP:inositol metabolic process);GO:0046855(BP:inositol phosphate dephosphorylation);GO:0043647(BP:inositol phosphate metabolic process);GO:0006796(BP:phosphate-containing compound metabolic process);GO:0046854(BP:phosphatidylinositol phosphorylation);GO:0007165(BP:signal transduction);GO:0005737(CC:cytoplasm);GO:0005829(CC:cytosol);GO:0008934…	hsa:3613(IMPA2)	hsa04070(Phosphatidylinositol signaling system );hsa00562(Inositol phosphate metabolism )	Cytoplasmic;Mitochondrial	PF00459(Inositol monophosphatase family)
O14733	Dual specificity mitogen-activated protein kinase kinase 7	MAP2K7	FUNCTION: Dual specificity protein kinase which acts as an essential component of the MAP kinase signal transduction pathway. Essential component of the stress-activated protein kinase/c-Jun N-terminal kinase (SAP/JNK) signaling pathway. With MAP2K4/MKK4, is the one of the only known kinase to directly activate the stress-activated protein kinase/c-Jun N-terminal kinases MAPK8/JNK1, MAPK9/JNK2 an…	sp|O14733|MP2K7_HUMAN	sp|O14733|MP2K7_HUMAN Dual specificity mitogen-activated protein kinase kinase 7 OS=Homo sapiens OX=9606 GN=MAP2K7 PE=1 SV=2	1	10	10	10	30.3	47.484	548070	469120	522750	527420	456240	590240	412120	443330	383480	628220	353140	529000	Quantified	GO:0007257(BP:activation of JUN kinase activity);GO:0000187(BP:activation of MAPK activity);GO:0032147(BP:activation of protein kinase activity);GO:0006915(BP:apoptotic process);GO:0038095(BP:Fc-epsilon receptor signaling pathway);GO:0007254(BP:JNK cascade);GO:0070374(BP:positive regulation of ERK1 and ERK2 cascade);GO:0051973(BP:positive regulation of telomerase activity);GO:1904355(BP:positive …	hsa:5609(MAP2K7)	hsa04926(Relaxin signaling pathway );hsa04620(Toll-like receptor signaling pathway );hsa04012(ErbB signaling pathway );hsa04380(Osteoclast differentiation );hsa04664(Fc epsilon RI signaling pathway );hsa05016(Huntington disease );hsa05161(Hepatitis B );hsa05022(Pathways of neurodegeneration - multiple diseases );hsa05208(Chemical carcinogenesis - reactive oxygen species );hsa05418(Fluid shear str…	Mitochondrial;Nuclear	PF00069(Protein kinase domain)
O14734	Acyl-coenzyme A thioesterase 8	ACOT8	FUNCTION: Acyl-coenzyme A (acyl-CoA) thioesterases are a group of enzymes that catalyze the hydrolysis of acyl-CoAs to the free fatty acid and coenzyme A (CoASH), providing the potential to regulate intracellular levels of acyl-CoAs, free fatty acids and CoASH (PubMed:9299485, PubMed:9153233, PubMed:15194431). Acyl-coenzyme A thioesterase 8/ACOT8 display no strong substrate specificity with respe…	sp|O14734|ACOT8_HUMAN	sp|O14734|ACOT8_HUMAN Acyl-coenzyme A thioesterase 8 OS=Homo sapiens OX=9606 GN=ACOT8 PE=1 SV=1	1	5	5	5	26	35.914	138760	157560	170270	144660	186800	173340	265480	269870	213180	389900	249340	338440	Quantified	GO:0006637(BP:acyl-CoA metabolic process);GO:0036109(BP:alpha-linolenic acid metabolic process);GO:0006699(BP:bile acid biosynthetic process);GO:0043649(BP:dicarboxylic acid catabolic process);GO:0033540(BP:fatty acid beta-oxidation using acyl-CoA oxidase);GO:0009062(BP:fatty acid catabolic process);GO:0045225(BP:negative regulation of CD4 biosynthetic process);GO:0016559(BP:peroxisome fission);G…	hsa:10005(ACOT8)	hsa04146(Peroxisome );hsa00120(Primary bile acid biosynthesis )	Cytoplasmic	PF13622(Thioesterase-like superfamily)
O14735	CDP-diacylglycerol--inositol 3-phosphatidyltransferase	CDIPT	FUNCTION: Catalyzes the biosynthesis of phosphatidylinositol (PtdIns) as well as PtdIns:inositol exchange reaction. May thus act to reduce an excessive cellular PtdIns content. The exchange activity is due to the reverse reaction of PtdIns synthase and is dependent on CMP, which is tightly bound to the enzyme. {ECO:0000269|PubMed:8110188, ECO:0000269|PubMed:9407135}.	sp|O14735|CDIPT_HUMAN	sp|O14735|CDIPT_HUMAN CDP-diacylglycerol--inositol 3-phosphatidyltransferase OS=Homo sapiens OX=9606 GN=CDIPT PE=1 SV=1	1	2	2	2	10.3	23.539	645960	538980	621180	623300	511300	552640	614060	682170	726140	401400	514230	393370	Quantified	GO:0046341(BP:CDP-diacylglycerol metabolic process);GO:0006661(BP:phosphatidylinositol biosynthetic process);GO:0005789(CC:endoplasmic reticulum membrane);GO:0005794(CC:Golgi apparatus);GO:0000139(CC:Golgi membrane);GO:0016021(CC:integral component of membrane);GO:0016020(CC:membrane);GO:0005886(CC:plasma membrane);GO:0043178(MF:alcohol binding);GO:0030246(MF:carbohydrate binding);GO:0003881(MF:C…	hsa:10423(CDIPT)	hsa04070(Phosphatidylinositol signaling system );hsa00562(Inositol phosphate metabolism );hsa00564(Glycerophospholipid metabolism )	PlasmaMembrane	PF01066(CDP-alcohol phosphatidyltransferase)
O14737	Programmed cell death protein 5	PDCD5	FUNCTION: May function in the process of apoptosis.	sp|O14737|PDCD5_HUMAN	sp|O14737|PDCD5_HUMAN Programmed cell death protein 5 OS=Homo sapiens OX=9606 GN=PDCD5 PE=1 SV=3	1	10	10	10	76	14.285	3182400	2993500	3019300	3327600	3207800	3146300	4116200	4049900	3769100	5411800	4367900	4767700	Quantified	GO:0006915(BP:apoptotic process);GO:0071560(BP:cellular response to transforming growth factor beta stimulus);GO:0008285(BP:negative regulation of cell proliferation);GO:1903645(BP:negative regulation of chaperone-mediated protein folding);GO:0043065(BP:positive regulation of apoptotic process);GO:0043280(BP:positive regulation of cysteine-type endopeptidase activity involved in apoptotic process…	hsa:9141		Nuclear	PF01984(Double-stranded DNA-binding domain)
O14744	Protein arginine N-methyltransferase 5	PRMT5	FUNCTION: Arginine methyltransferase that can both catalyze the formation of omega-N monomethylarginine (MMA) and symmetrical dimethylarginine (sDMA), with a preference for the formation of MMA (PubMed:10531356, PubMed:11152681, PubMed:11747828, PubMed:12411503, PubMed:15737618, PubMed:17709427, PubMed:20159986, PubMed:20810653, PubMed:21258366, PubMed:21917714, PubMed:22269951, PubMed:21081503).…	sp|O14744|ANM5_HUMAN	sp|O14744|ANM5_HUMAN Protein arginine N-methyltransferase 5 OS=Homo sapiens OX=9606 GN=PRMT5 PE=1 SV=4	1	18	18	18	36.9	72.683	1796700	2087600	1927600	1804600	2055700	2366500	2272000	2225300	2138400	2478100	2243900	2364700	Quantified	GO:0032922(BP:circadian regulation of gene expression);GO:0006353(BP:DNA-templated transcription, termination);GO:0042118(BP:endothelial cell activation);GO:0090161(BP:Golgi ribbon formation);GO:0034969(BP:histone arginine methylation);GO:0043985(BP:histone H4-R3 methylation);GO:0097421(BP:liver regeneration);GO:0045596(BP:negative regulation of cell differentiation);GO:0018216(BP:peptidyl-argini…	hsa:10419		Cytoplasmic	PF05185(PRMT5 arginine-N-methyltransferase);PF17285(PRMT5 TIM barrel domain);PF17286(PRMT5 oligomerisation domain)
O14745	Na(+)/H(+) exchange regulatory cofactor NHE-RF1	SLC9A3R1	FUNCTION: Scaffold protein that connects plasma membrane proteins with members of the ezrin/moesin/radixin family and thereby helps to link them to the actin cytoskeleton and to regulate their surface expression. Necessary for recycling of internalized ADRB2. Was first known to play a role in the regulation of the activity and subcellular location of SLC9A3. Necessary for cAMP-mediated phosphoryl…	sp|O14745|NHRF1_HUMAN	sp|O14745|NHRF1_HUMAN Na(+)/H(+) exchange regulatory cofactor NHE-RF1 OS=Homo sapiens OX=9606 GN=SLC9A3R1 PE=1 SV=4	1	20	20	20	67.6	38.868	2511800	2647500	2425600	2569400	2426000	2476600	5477500	4821700	5082500	6639200	5730300	6621500	Quantified	GO:0030036(BP:actin cytoskeleton organization);GO:0007191(BP:adenylate cyclase-activating dopamine receptor signaling pathway);GO:0060088(BP:auditory receptor cell stereocilium organization);GO:0032782(BP:bile acid secretion);GO:0030643(BP:cellular phosphate ion homeostasis);GO:0090660(BP:cerebrospinal fluid circulation);GO:0044782(BP:cilium organization);GO:0045198(BP:establishment of epithelial…	hsa:9368(NHERF1)	hsa05165(Human papillomavirus infection );hsa04928(Parathyroid hormone synthesis, secretion and action );hsa04530(Tight junction );hsa05130(Pathogenic Escherichia coli infection )	Nuclear	PF09007(EBP50, C-terminal);PF00595(PDZ domain (Also known as DHR or GLGF))
O14757	Serine/threonine-protein kinase Chk1	CHEK1	FUNCTION: Serine/threonine-protein kinase which is required for checkpoint-mediated cell cycle arrest and activation of DNA repair in response to the presence of DNA damage or unreplicated DNA. May also negatively regulate cell cycle progression during unperturbed cell cycles. This regulation is achieved by a number of mechanisms that together help to preserve the integrity of the genome. Recogni…	sp|O14757|CHK1_HUMAN	sp|O14757|CHK1_HUMAN Serine/threonine-protein kinase Chk1 OS=Homo sapiens OX=9606 GN=CHEK1 PE=1 SV=2	1	10	10	10	22.7	54.433	493550	447870	538610	481040	411170	520090	319840	301870	336880	410010	354470	326430	Quantified	GO:0006915(BP:apoptotic process);GO:0007049(BP:cell cycle);GO:0006974(BP:cellular response to DNA damage stimulus);GO:0071260(BP:cellular response to mechanical stimulus);GO:0048096(BP:chromatin-mediated maintenance of transcription);GO:0000077(BP:DNA damage checkpoint);GO:0006975(BP:DNA damage induced protein phosphorylation);GO:0006281(BP:DNA repair);GO:0006260(BP:DNA replication);GO:0035556(BP…	hsa:1111(CHEK1)	hsa04115(p53 signaling pathway );hsa04218(Cellular senescence );hsa05203(Viral carcinogenesis );hsa05166(Human T-cell leukemia virus 1 infection );hsa05170(Human immunodeficiency virus 1 infection );hsa04110(Cell cycle )	Nuclear	PF00069(Protein kinase domain)
O14763	Tumor necrosis factor receptor superfamily member 10B	TNFRSF10B	FUNCTION: Receptor for the cytotoxic ligand TNFSF10/TRAIL (PubMed:10549288). The adapter molecule FADD recruits caspase-8 to the activated receptor. The resulting death-inducing signaling complex (DISC) performs caspase-8 proteolytic activation which initiates the subsequent cascade of caspases (aspartate-specific cysteine proteases) mediating apoptosis. Promotes the activation of NF-kappa-B. Ess…	sp|O14763|TR10B_HUMAN	sp|O14763|TR10B_HUMAN Tumor necrosis factor receptor superfamily member 10B OS=Homo sapiens OX=9606 GN=TNFRSF10B PE=1 SV=2	1	6	6	6	21.6	47.878	12614	24917	33071	16187			123460	158830	180440	193930	202380	232460	Quantified	GO:0006919(BP:activation of cysteine-type endopeptidase activity involved in apoptotic process);GO:0007250(BP:activation of NF-kappaB-inducing kinase activity);GO:0006915(BP:apoptotic process);GO:0007166(BP:cell surface receptor signaling pathway);GO:0071260(BP:cellular response to mechanical stimulus);GO:0008625(BP:extrinsic apoptotic signaling pathway via death domain receptors);GO:0070059(BP:i…	hsa:8795(TNFRSF10B)	hsa05164(Influenza A );hsa05132(Salmonella infection );hsa05130(Pathogenic Escherichia coli infection );hsa04210(Apoptosis );hsa04217(Necroptosis );hsa04650(Natural killer cell mediated cytotoxicity );hsa04060(Cytokine-cytokine receptor interaction );hsa05417(Lipid and atherosclerosis );hsa04061(Viral protein interaction with cytokine and cytokine receptor );hsa04115(p53 signaling pathway )	Nuclear	PF00020(TNFR/NGFR cysteine-rich region);PF00531(Death domain)
O14770	Homeobox protein Meis2	MEIS2	FUNCTION: Involved in transcriptional regulation. Binds to HOX or PBX proteins to form dimers, or to a DNA-bound dimer of PBX and HOX proteins and thought to have a role in stabilization of the homeoprotein-DNA complex. Isoform 3 is required for the activity of a PDX1:PBX1b:MEIS2b complex in pancreatic acinar cells involved in the transcriptional activation of the ELA1 enhancer; the complex binds…	sp|O14770|MEIS2_HUMAN	sp|O14770|MEIS2_HUMAN Homeobox protein Meis2 OS=Homo sapiens OX=9606 GN=MEIS2 PE=1 SV=2	1	7	7	3	24.3	51.789	569080	550870	617740	586500	596640	684170	234740	276860	284200	344680	220270	431200	Quantified	GO:0001654(BP:eye development);GO:0045638(BP:negative regulation of myeloid cell differentiation);GO:0000122(BP:negative regulation of transcription by RNA polymerase II);GO:0031016(BP:pancreas development);GO:0110024(BP:positive regulation of cardiac muscle myoblast proliferation);GO:0045931(BP:positive regulation of mitotic cell cycle);GO:0045944(BP:positive regulation of transcription by RNA p…	hsa:4212		Nuclear	PF05920(Homeobox KN domain);PF16493(N-terminal of Homeobox Meis and PKNOX1)
O14773	Tripeptidyl-peptidase 1	TPP1	FUNCTION: Lysosomal serine protease with tripeptidyl-peptidase I activity (PubMed:11054422, PubMed:19038966, PubMed:19038967). May act as a non-specific lysosomal peptidase which generates tripeptides from the breakdown products produced by lysosomal proteinases (PubMed:11054422, PubMed:19038966, PubMed:19038967). Requires substrates with an unsubstituted N-terminus (PubMed:19038966). {ECO:000026…	sp|O14773|TPP1_HUMAN	sp|O14773|TPP1_HUMAN Tripeptidyl-peptidase 1 OS=Homo sapiens OX=9606 GN=TPP1 PE=1 SV=2	1	6	6	6	20.4	61.247	906240	916770	908710	950300	845240	841110	820620	805710	851600	1064500	822490	778870	Quantified	GO:0045453(BP:bone resorption);GO:0007417(BP:central nervous system development);GO:0030855(BP:epithelial cell differentiation);GO:0036498(BP:IRE1-mediated unfolded protein response);GO:0006629(BP:lipid metabolic process);GO:0007040(BP:lysosome organization);GO:0007399(BP:nervous system development);GO:0050885(BP:neuromuscular process controlling balance);GO:0043171(BP:peptide catabolic process);…	hsa:1200(TPP1)	hsa04142(Lysosome )	Lysosomal	PF09286(Pro-kumamolisin, activation domain)
O14776	Transcription elongation regulator 1	TCERG1	FUNCTION: Transcription factor that binds RNA polymerase II and inhibits the elongation of transcripts from target promoters. Regulates transcription elongation in a TATA box-dependent manner. Necessary for TAT-dependent activation of the human immunodeficiency virus type 1 (HIV-1) promoter. {ECO:0000269|PubMed:11604498, ECO:0000269|PubMed:9315662}.	sp|O14776|TCRG1_HUMAN;sp|Q5VWI1|TCRGL_HUMAN	sp|O14776|TCRG1_HUMAN Transcription elongation regulator 1 OS=Homo sapiens OX=9606 GN=TCERG1 PE=1 SV=2	2	39	39	39	32.3	123.9	4353200	4334500	4076000	4182100	4583200	5040700	3967800	4067500	4224300	5856900	4547900	5030400	Quantified	GO:0000122(BP:negative regulation of transcription by RNA polymerase II);GO:0006366(BP:transcription by RNA polymerase II);GO:0005654(CC:nucleoplasm);GO:0005634(CC:nucleus);GO:0042802(MF:identical protein binding);GO:0070064(MF:proline-rich region binding);GO:0003723(MF:RNA binding);GO:0070063(MF:RNA polymerase binding);GO:0001103(MF:RNA polymerase II repressing transcription factor binding);GO:0…	hsa:10915(TCERG1)	hsa03040(Spliceosome )	Nuclear	PF01846(FF domain);PF00397(WW domain)
O14777	Kinetochore protein NDC80 homolog	NDC80	FUNCTION: Acts as a component of the essential kinetochore-associated NDC80 complex, which is required for chromosome segregation and spindle checkpoint activity (PubMed:9315664, PubMed:12351790, PubMed:14654001, PubMed:14699129, PubMed:15062103, PubMed:15235793, PubMed:15239953, PubMed:15548592, PubMed:16732327). Required for kinetochore integrity and the organization of stable microtubule bindi…	sp|O14777|NDC80_HUMAN	sp|O14777|NDC80_HUMAN Kinetochore protein NDC80 homolog OS=Homo sapiens OX=9606 GN=NDC80 PE=1 SV=1	1	23	23	23	47.5	73.912	834710	1036300	937650	1015700	874570	1000100	641290	600090	638010	851600	782190	756060	Quantified	GO:0051315(BP:attachment of mitotic spindle microtubules to kinetochore);GO:0008608(BP:attachment of spindle microtubules to kinetochore);GO:0051301(BP:cell division);GO:0007059(BP:chromosome segregation);GO:0000132(BP:establishment of mitotic spindle orientation);GO:0051383(BP:kinetochore organization);GO:0051310(BP:metaphase plate congression);GO:0000278(BP:mitotic cell cycle);GO:0000070(BP:mit…	hsa:10403(NDC80)	hsa04110(Cell cycle )	Cytoplasmic;Nuclear	PF03801(HEC/Ndc80p family)
O14782	Kinesin-like protein KIF3C	KIF3C	FUNCTION: Microtubule-based anterograde translocator for membranous organelles. {ECO:0000250}.	sp|O14782|KIF3C_HUMAN	sp|O14782|KIF3C_HUMAN Kinesin-like protein KIF3C OS=Homo sapiens OX=9606 GN=KIF3C PE=1 SV=4	1	5	2	2	9.2	89.453	18954	33869	35304	24482	37857	28574	4685.6	11662	15063	14762		9306	Quantified	GO:0019886(BP:antigen processing and presentation of exogenous peptide antigen via MHC class II);GO:0035735(BP:intraciliary transport involved in cilium assembly);GO:0007018(BP:microtubule-based movement);GO:0072384(BP:organelle transport along microtubule);GO:0006890(BP:retrograde vesicle-mediated transport, Golgi to ER);GO:0097542(CC:ciliary tip);GO:0005929(CC:cilium);GO:0005829(CC:cytosol);GO:…	hsa:3797		Nuclear	PF00225(Kinesin motor domain)
O14787	Transportin-2	TNPO2	FUNCTION: Probably functions in nuclear protein import as nuclear transport receptor. Serves as receptor for nuclear localization signals (NLS) in cargo substrates. Is thought to mediate docking of the importin/substrate complex to the nuclear pore complex (NPC) through binding to nucleoporin and the complex is subsequently translocated through the pore by an energy requiring, Ran-dependent mecha…	sp|O14787|TNPO2_HUMAN	sp|O14787|TNPO2_HUMAN Transportin-2 OS=Homo sapiens OX=9606 GN=TNPO2 PE=1 SV=3	1	22	16	16	33.9	101.39	1939600	1799900	1892000	1741000	1648700	1602300	1571000	1605700	1658600	1746800	1434000	1218500	Quantified	GO:0006606(BP:protein import into nucleus);GO:0005737(CC:cytoplasm);GO:0005634(CC:nucleus);GO:0061608(MF:nuclear import signal receptor activity);GO:0008139(MF:nuclear localization sequence binding);GO:0008536(MF:Ran GTPase binding)	hsa:30000(TNPO2)	hsa03013(Nucleocytoplasmic transport )	Cytoplasmic	PF03810(Importin-beta N-terminal domain);PF13513(HEAT-like repeat)
O14795	Protein unc-13 homolog B	UNC13B	FUNCTION: Plays a role in vesicle maturation during exocytosis as a target of the diacylglycerol second messenger pathway. Is involved in neurotransmitter release by acting in synaptic vesicle priming prior to vesicle fusion and participates in the activity-depending refilling of readily releasable vesicle pool (RRP) (By similarity). Essential for synaptic vesicle maturation in a subset of excita…	sp|O14795|UN13B_HUMAN;sp|Q9UPW8|UN13A_HUMAN;sp|Q8NB66|UN13C_HUMAN	sp|O14795|UN13B_HUMAN Protein unc-13 homolog B OS=Homo sapiens OX=9606 GN=UNC13B PE=1 SV=2	3	9	9	9	8.4	180.68	68113	110730	69443	66376	92328	63953	100480	113990	135110	220940	89922	182270	Quantified	GO:0060478(BP:acrosomal vesicle exocytosis);GO:0071333(BP:cellular response to glucose stimulus);GO:0007268(BP:chemical synaptic transmission);GO:0061789(BP:dense core granule priming);GO:0014047(BP:glutamate secretion);GO:0060384(BP:innervation);GO:0035556(BP:intracellular signal transduction);GO:0031914(BP:negative regulation of synaptic plasticity);GO:0007528(BP:neuromuscular junction developm…	hsa:10497(UNC13B)	hsa04721(Synaptic vesicle cycle )	Nuclear	PF00168(C2 domain);PF00130(Phorbol esters/diacylglycerol binding domain (C1 domain));PF06292(Domain of Unknown Function (DUF1041));PF10540(Munc13 (mammalian uncoordinated) homology domain)
O14802	DNA-directed RNA polymerase III subunit RPC1	POLR3A	FUNCTION: DNA-dependent RNA polymerase catalyzes the transcription of DNA into RNA using the four ribonucleoside triphosphates as substrates. Largest and catalytic core component of RNA polymerase III which synthesizes small RNAs, such as 5S rRNA and tRNAs. Forms the polymerase active center together with the second largest subunit. A single-stranded DNA template strand of the promoter is positio…	sp|O14802|RPC1_HUMAN	sp|O14802|RPC1_HUMAN DNA-directed RNA polymerase III subunit RPC1 OS=Homo sapiens OX=9606 GN=POLR3A PE=1 SV=2	1	19	19	19	21.9	155.64	450200	496450	427990	410140	397440	272070	574990	575620	547030	845680	506900	764090	Quantified	GO:0051607(BP:defense response to virus);GO:0045087(BP:innate immune response);GO:0032728(BP:positive regulation of interferon-beta production);GO:0032481(BP:positive regulation of type I interferon production);GO:0006351(BP:transcription, DNA-templated);GO:0005829(CC:cytosol);GO:0016020(CC:membrane);GO:0005654(CC:nucleoplasm);GO:0005666(CC:RNA polymerase III complex);GO:0003682(MF:chromatin bind…	hsa:11128(POLR3A)	hsa03020(RNA polymerase );hsa04623(Cytosolic DNA-sensing pathway )	Nuclear	PF04997(RNA polymerase Rpb1, domain 1);PF00623(RNA polymerase Rpb1, domain 2);PF05000(RNA polymerase Rpb1, domain 4);PF04983(RNA polymerase Rpb1, domain 3);PF04998(RNA polymerase Rpb1, domain 5)
O14810	Complexin-1	CPLX1	FUNCTION: Positively regulates a late step in exocytosis of various cytoplasmic vesicles, such as synaptic vesicles and other secretory vesicles (PubMed:21785414). Organizes the SNAREs into a cross-linked zigzag topology that, when interposed between the vesicle and plasma membranes, is incompatible with fusion, thereby preventing SNAREs from releasing neurotransmitters until an action potential …	sp|O14810|CPLX1_HUMAN	sp|O14810|CPLX1_HUMAN Complexin-1 OS=Homo sapiens OX=9606 GN=CPLX1 PE=1 SV=1	1	6	6	6	52.2	15.03	1253200	1287800	1234200	1369100	1434200	1366200	928500	880830	969760	1026600	1011600	1161300	Quantified	GO:0007268(BP:chemical synaptic transmission);GO:0098967(BP:exocytic insertion of neurotransmitter receptor to postsynaptic membrane);GO:0006887(BP:exocytosis);GO:0014047(BP:glutamate secretion);GO:0030073(BP:insulin secretion);GO:0007269(BP:neurotransmitter secretion);GO:0017157(BP:regulation of exocytosis);GO:0046928(BP:regulation of neurotransmitter secretion);GO:0031630(BP:regulation of synap…	hsa:10815(CPLX1)	hsa04721(Synaptic vesicle cycle )	Cytoplasmic;Nuclear	PF05835(Synaphin protein)
O14818	Proteasome subunit alpha type-7	PSMA7	FUNCTION: Component of the 20S core proteasome complex involved in the proteolytic degradation of most intracellular proteins. This complex plays numerous essential roles within the cell by associating with different regulatory particles. Associated with two 19S regulatory particles, forms the 26S proteasome and thus participates in the ATP-dependent degradation of ubiquitinated proteins. The 26S…	sp|O14818|PSA7_HUMAN;sp|Q8TAA3|PSMA8_HUMAN	sp|O14818|PSA7_HUMAN Proteasome subunit alpha type-7 OS=Homo sapiens OX=9606 GN=PSMA7 PE=1 SV=1	2	14	14	14	56.9	27.887	7961400	7904200	8139900	8357900	8562400	8619400	10045000	8741500	9228300	10066000	10095000	8859000	Quantified	GO:0031145(BP:anaphase-promoting complex-dependent catabolic process);GO:0002479(BP:antigen processing and presentation of exogenous peptide antigen via MHC class I, TAP-dependent);GO:0038095(BP:Fc-epsilon receptor signaling pathway);GO:0070498(BP:interleukin-1-mediated signaling pathway);GO:0000165(BP:MAPK cascade);GO:0090090(BP:negative regulation of canonical Wnt signaling pathway);GO:0010972(…	hsa:5688(PSMA7)	hsa05012(Parkinson disease );hsa03050(Proteasome );hsa05022(Pathways of neurodegeneration - multiple diseases );hsa05020(Prion disease );hsa05017(Spinocerebellar ataxia );hsa05014(Amyotrophic lateral sclerosis );hsa05010(Alzheimer disease );hsa05016(Huntington disease )	Cytoplasmic	PF10584(Proteasome subunit A N-terminal signature);PF00227(Proteasome subunit)
O14828	Secretory carrier-associated membrane protein 3	SCAMP3	FUNCTION: Functions in post-Golgi recycling pathways. Acts as a recycling carrier to the cell surface.	sp|O14828|SCAM3_HUMAN	sp|O14828|SCAM3_HUMAN Secretory carrier-associated membrane protein 3 OS=Homo sapiens OX=9606 GN=SCAMP3 PE=1 SV=3	1	7	7	7	38.3	38.287	5118600	5101800	4980100	5562000	5988100	6635900	2188400	2236100	2393800	3524400	2854100	2594600	Quantified	GO:0006892(BP:post-Golgi vesicle-mediated transport);GO:0015031(BP:protein transport);GO:0070062(CC:extracellular exosome);GO:0005794(CC:Golgi apparatus);GO:0000139(CC:Golgi membrane);GO:0016021(CC:integral component of membrane);GO:0043231(CC:intracellular membrane-bounded organelle);GO:0055038(CC:recycling endosome membrane);GO:0032588(CC:trans-Golgi network membrane);GO:0031625(MF:ubiquitin pr…	hsa:10067		PlasmaMembrane	PF04144(SCAMP family)
O14829	Serine/threonine-protein phosphatase with EF-hands 1	PPEF1	FUNCTION: May have a role in the recovery or adaptation response of photoreceptors. May have a role in development.	sp|O14829|PPE1_HUMAN	sp|O14829|PPE1_HUMAN Serine/threonine-protein phosphatase with EF-hands 1 OS=Homo sapiens OX=9606 GN=PPEF1 PE=1 SV=1	1	3	3	3	6	75.791	116100	84714	128750	149940	91899	146190	8846.8		85164	111900		91270	Quantified	GO:0050906(BP:detection of stimulus involved in sensory perception);GO:0006470(BP:protein dephosphorylation);GO:0022400(BP:regulation of rhodopsin mediated signaling pathway);GO:0005829(CC:cytosol);GO:0005634(CC:nucleus);GO:0005509(MF:calcium ion binding);GO:0005506(MF:iron ion binding);GO:0030145(MF:manganese ion binding);GO:0004722(MF:protein serine/threonine phosphatase activity)	hsa:5475			PF00149(Calcineurin-like phosphoesterase);PF13499(EF-hand domain pair);PF00612(IQ calmodulin-binding motif);PF08321(PPP5 TPR repeat region)
O14867	Transcription regulator protein BACH1	BACH1	FUNCTION: Transcriptional regulator that acts as repressor or activator, depending on the context. Binds to NF-E2 DNA binding sites. Plays important roles in coordinating transcription activation and repression by MAFK (By similarity). Together with MAF, represses the transcription of genes under the control of the NFE2L2 oxidative stress pathway (PubMed:24035498). {ECO:0000250|UniProtKB:P97302, …	sp|O14867|BACH1_HUMAN	sp|O14867|BACH1_HUMAN Transcription regulator protein BACH1 OS=Homo sapiens OX=9606 GN=BACH1 PE=1 SV=2	1	9	9	9	18.9	81.957	2935000	2625600	3155800	1840600	2103400	2247900	788770	1451600	1309100	2592000	1012000	1364900	Quantified	GO:0006281(BP:DNA repair);GO:0000122(BP:negative regulation of transcription by RNA polymerase II);GO:0061418(BP:regulation of transcription from RNA polymerase II promoter in response to hypoxia);GO:0000083(BP:regulation of transcription involved in G1/S transition of mitotic cell cycle);GO:0000117(BP:regulation of transcription involved in G2/M transition of mitotic cell cycle);GO:0006355(BP:re…	hsa:571		Nuclear	PF00651(BTB/POZ domain);PF03131(bZIP Maf transcription factor)
O14874	[3-methyl-2-oxobutanoate dehydrogenase [lipoamide]] kinase, mitochondrial	BCKDK	FUNCTION: Catalyzes the phosphorylation and inactivation of the branched-chain alpha-ketoacid dehydrogenase complex, the key regulatory enzyme of the valine, leucine and isoleucine catabolic pathways. Key enzyme that regulate the activity state of the BCKD complex. {ECO:0000269|PubMed:24449431}.	sp|O14874|BCKD_HUMAN	sp|O14874|BCKD_HUMAN [3-methyl-2-oxobutanoate dehydrogenase [lipoamide]] kinase, mitochondrial OS=Homo sapiens OX=9606 GN=BCKDK PE=1 SV=2	1	4	4	4	16.7	46.36	256460	308750	217110	232730	265260	135830	216150	236130	231350	345150	227280	358440	Quantified	GO:0009083(BP:branched-chain amino acid catabolic process);GO:0009063(BP:cellular amino acid catabolic process);GO:0042593(BP:glucose homeostasis);GO:1904183(BP:negative regulation of pyruvate dehydrogenase activity);GO:0016310(BP:phosphorylation);GO:0005947(CC:mitochondrial alpha-ketoglutarate dehydrogenase complex);GO:0005759(CC:mitochondrial matrix);GO:0005739(CC:mitochondrion);GO:0047323(MF:[…	hsa:10295		Mitochondrial	PF02518(Histidine kinase-, DNA gyrase B-, and HSP90-like ATPase);PF10436(Mitochondrial branched-chain alpha-ketoacid dehydrogenase kinase)
O14880	Microsomal glutathione S-transferase 3	MGST3	FUNCTION: Catalyzes oxydation of hydroxy-fatty acids (PubMed:9278457). Also catalyzes the conjugation of a reduced glutathione to leukotriene A4 in vitro (PubMed:9278457). May participate in the lipid metabolism (PubMed:9278457). {ECO:0000269|PubMed:9278457, ECO:0000303|PubMed:9278457}.	sp|O14880|MGST3_HUMAN	sp|O14880|MGST3_HUMAN Microsomal glutathione S-transferase 3 OS=Homo sapiens OX=9606 GN=MGST3 PE=1 SV=1	1	3	3	3	25	16.516	910890	773890	1266800	1244000	1235300	609700	818190	1186100	1169700	894390	818510	879870	Quantified	GO:1901687(BP:glutathione derivative biosynthetic process);GO:0019370(BP:leukotriene biosynthetic process);GO:0006629(BP:lipid metabolic process);GO:0010243(BP:response to organonitrogen compound);GO:0006805(BP:xenobiotic metabolic process);GO:0005783(CC:endoplasmic reticulum);GO:0005789(CC:endoplasmic reticulum membrane);GO:0016021(CC:integral component of membrane);GO:0043231(CC:intracellular m…	hsa:4259(MGST3)	hsa00480(Glutathione metabolism );hsa05418(Fluid shear stress and atherosclerosis );hsa05204(Chemical carcinogenesis - DNA adducts );hsa00980(Metabolism of xenobiotics by cytochrome P450 );hsa05225(Hepatocellular carcinoma );hsa01524(Platinum drug resistance );hsa00983(Drug metabolism - other enzymes );hsa00982(Drug metabolism - cytochrome P450 );hsa05207(Chemical carcinogenesis - receptor activa…	PlasmaMembrane	PF01124(MAPEG family)
O14893	Gem-associated protein 2	GEMIN2	FUNCTION: The SMN complex plays a catalyst role in the assembly of small nuclear ribonucleoproteins (snRNPs), the building blocks of the spliceosome. Thereby, plays an important role in the splicing of cellular pre-mRNAs. Most spliceosomal snRNPs contain a common set of Sm proteins SNRPB, SNRPD1, SNRPD2, SNRPD3, SNRPE, SNRPF and SNRPG that assemble in a heptameric protein ring on the Sm site of t…	sp|O14893|GEMI2_HUMAN	sp|O14893|GEMI2_HUMAN Gem-associated protein 2 OS=Homo sapiens OX=9606 GN=GEMIN2 PE=1 SV=1	1	5	5	5	26.8	31.585	519300	494730	594830	538390	234710	322340	674640	884050	877080	1548300	657510	1228900	Quantified	GO:0051170(BP:import into nucleus);GO:0006397(BP:mRNA processing);GO:0008380(BP:RNA splicing);GO:0000375(BP:RNA splicing, via transesterification reactions);GO:0000245(BP:spliceosomal complex assembly);GO:0000387(BP:spliceosomal snRNP assembly);GO:0005737(CC:cytoplasm);GO:0005829(CC:cytosol);GO:0097504(CC:Gemini of coiled bodies);GO:0016604(CC:nuclear body);GO:0005730(CC:nucleolus);GO:0005654(CC:…	hsa:8487		Nuclear	PF04938(Survival motor neuron (SMN) interacting protein 1 (SIP1))
O14907	Tax1-binding protein 3	TAX1BP3	FUNCTION: May regulate a number of protein-protein interactions by competing for PDZ domain binding sites. Binds CTNNB1 and may thereby act as an inhibitor of the Wnt signaling pathway. Competes with LIN7A for KCNJ4 binding, and thereby promotes KCNJ4 internalization. May play a role in the Rho signaling pathway. May play a role in activation of CDC42 by the viral protein HPV16 E6. {ECO:0000269|P…	sp|O14907|TX1B3_HUMAN	sp|O14907|TX1B3_HUMAN Tax1-binding protein 3 OS=Homo sapiens OX=9606 GN=TAX1BP3 PE=1 SV=2	1	3	3	3	39.5	13.735	297250	321510	158960	284060	210220	370310	353750	364330	233360	282730	288800	194710	Quantified	GO:0090630(BP:activation of GTPase activity);GO:0008285(BP:negative regulation of cell proliferation);GO:2000009(BP:negative regulation of protein localization to cell surface);GO:0030178(BP:negative regulation of Wnt signaling pathway);GO:0007266(BP:Rho protein signal transduction);GO:0016055(BP:Wnt signaling pathway);GO:0015629(CC:actin cytoskeleton);GO:0005737(CC:cytoplasm);GO:0005829(CC:cytos…	hsa:30851		Mitochondrial;Nuclear	PF00595(PDZ domain (Also known as DHR or GLGF))
O14908	PDZ domain-containing protein GIPC1	GIPC1	FUNCTION: May be involved in G protein-linked signaling.	sp|O14908|GIPC1_HUMAN	sp|O14908|GIPC1_HUMAN PDZ domain-containing protein GIPC1 OS=Homo sapiens OX=9606 GN=GIPC1 PE=1 SV=2	1	9	9	8	41.4	36.049	430030	431640	440570	360100	326000	348750	395840	479750	517490	442640	439840	414000	Quantified	GO:0098761(BP:cellular response to interleukin-7);GO:0007268(BP:chemical synaptic transmission);GO:0043542(BP:endothelial cell migration);GO:0007186(BP:G protein-coupled receptor signaling pathway);GO:0014047(BP:glutamate secretion);GO:0032435(BP:negative regulation of proteasomal ubiquitin-dependent protein catabolic process);GO:0032467(BP:positive regulation of cytokinesis);GO:0048023(BP:positi…	hsa:10755		Cytoplasmic	PF00595(PDZ domain (Also known as DHR or GLGF))
O14920	Inhibitor of nuclear factor kappa-B kinase subunit beta	IKBKB	FUNCTION: Serine kinase that plays an essential role in the NF-kappa-B signaling pathway which is activated by multiple stimuli such as inflammatory cytokines, bacterial or viral products, DNA damages or other cellular stresses (PubMed:30337470). Acts as part of the canonical IKK complex in the conventional pathway of NF-kappa-B activation. Phosphorylates inhibitors of NF-kappa-B on 2 critical se…	sp|O14920|IKKB_HUMAN	sp|O14920|IKKB_HUMAN Inhibitor of nuclear factor kappa-B kinase subunit beta OS=Homo sapiens OX=9606 GN=IKBKB PE=1 SV=1	1	5	5	4	7	86.563	266510	344750	228810	249790	279280	369960	218190	353050	351430	226700	421680	209420	Quantified	GO:0002479(BP:antigen processing and presentation of exogenous peptide antigen via MHC class I, TAP-dependent);GO:0071356(BP:cellular response to tumor necrosis factor);GO:0030866(BP:cortical actin cytoskeleton organization);GO:0038095(BP:Fc-epsilon receptor signaling pathway);GO:0007249(BP:I-kappaB kinase/NF-kappaB signaling);GO:0006954(BP:inflammatory response);GO:0045087(BP:innate immune respo…	hsa:3551(IKBKB)	hsa05142(Chagas disease );hsa05135(Yersinia infection );hsa05170(Human immunodeficiency virus 1 infection );hsa05120(Epithelial cell signaling in Helicobacter pylori infection );hsa05165(Human papillomavirus infection );hsa05131(Shigellosis );hsa05167(Kaposi sarcoma-associated herpesvirus infection );hsa04380(Osteoclast differentiation );hsa04722(Neurotrophin signaling pathway );hsa05160(Hepatiti…	Cytoplasmic;Nuclear	PF12179(I-kappa-kinase-beta NEMO binding domain);PF00069(Protein kinase domain)
O14925	Mitochondrial import inner membrane translocase subunit Tim23	TIMM23	FUNCTION: Essential component of the TIM23 complex, a complex that mediates the translocation of transit peptide-containing proteins across the mitochondrial inner membrane.	sp|O14925|TIM23_HUMAN;sp|Q5SRD1|TI23B_HUMAN	sp|O14925|TIM23_HUMAN Mitochondrial import inner membrane translocase subunit Tim23 OS=Homo sapiens OX=9606 GN=TIMM23 PE=1 SV=1;sp|Q5SRD1|TI23B_HUMAN Mitochondrial import inner membrane translocase subunit Tim23B OS=Homo sapiens OX=9606 GN=TIMM23B PE=1 SV=	2	4	4	4	27.8	21.943	988820	1001600	1012400	1007400	1091700	1247500	1192500	1206900	1231100	1212600	1165300	944020	Quantified	GO:0030150(BP:protein import into mitochondrial matrix);GO:0006626(BP:protein targeting to mitochondrion);GO:0031305(CC:integral component of mitochondrial inner membrane);GO:0005743(CC:mitochondrial inner membrane);GO:0005758(CC:mitochondrial intermembrane space);GO:0005739(CC:mitochondrion);GO:0005744(CC:TIM23 mitochondrial import inner membrane translocase complex);GO:0015450(MF:P-P-bond-hydro…	hsa:100287932		PlasmaMembrane	PF02466(Tim17/Tim22/Tim23/Pmp24 family)
O14929	Histone acetyltransferase type B catalytic subunit	HAT1	FUNCTION: Acetylates soluble but not nucleosomal histone H4 at 'Lys-5' (H4K5ac) and 'Lys-12' (H4K12ac) and, to a lesser extent, acetylates histone H2A at 'Lys-5' (H2AK5ac). Has intrinsic substrate specificity that modifies lysine in recognition sequence GXGKXG. May be involved in nucleosome assembly during DNA replication and repair as part of the histone H3.1 and H3.3 complexes. May play a role …	sp|O14929|HAT1_HUMAN	sp|O14929|HAT1_HUMAN Histone acetyltransferase type B catalytic subunit OS=Homo sapiens OX=9606 GN=HAT1 PE=1 SV=2	1	11	11	11	37.7	49.54	3267800	3136700	3060900	3549100	3358800	3495200	4205100	4130200	4149600	4553000	4024700	4366200	Quantified	GO:0006348(BP:chromatin silencing at telomere);GO:0006323(BP:DNA packaging);GO:0006335(BP:DNA replication-dependent nucleosome assembly);GO:0006336(BP:DNA replication-independent nucleosome assembly);GO:0043967(BP:histone H4 acetylation);GO:0006475(BP:internal protein amino acid acetylation);GO:0007584(BP:response to nutrient);GO:0005737(CC:cytoplasm);GO:0000790(CC:nuclear chromatin);GO:0000784(C…	hsa:8520(HAT1)	hsa04613(Neutrophil extracellular trap formation );hsa05034(Alcoholism )	Cytoplasmic	PF10394(Histone acetyl transferase HAT1 N-terminus)
O14936	Peripheral plasma membrane protein CASK	CASK	FUNCTION: Multidomain scaffolding protein with a role in synaptic transmembrane protein anchoring and ion channel trafficking. Contributes to neural development and regulation of gene expression via interaction with the transcription factor TBR1. Binds to cell-surface proteins, including amyloid precursor protein, neurexins and syndecans. May mediate a link between the extracellular matrix and th…	sp|O14936|CSKP_HUMAN	sp|O14936|CSKP_HUMAN Peripheral plasma membrane protein CASK OS=Homo sapiens OX=9606 GN=CASK PE=1 SV=3	1	21	21	21	30.2	105.12	558440	698140	721920	535040	554480	469160	568630	604500	534260	596860	494600	729560	Quantified	GO:0070509(BP:calcium ion import);GO:0007155(BP:cell adhesion);GO:0001953(BP:negative regulation of cell-matrix adhesion);GO:0090288(BP:negative regulation of cellular response to growth factor stimulus);GO:0010839(BP:negative regulation of keratinocyte proliferation);GO:0061045(BP:negative regulation of wound healing);GO:0007269(BP:neurotransmitter secretion);GO:0090280(BP:positive regulation of…	hsa:8573		Cytoplasmic;Nuclear	PF02828(L27 domain);PF07653(Variant SH3 domain);PF00595(PDZ domain (Also known as DHR or GLGF));PF00625(Guanylate kinase);PF00069(Protein kinase domain)
O14949	Cytochrome b-c1 complex subunit 8	UQCRQ	FUNCTION: Component of the ubiquinol-cytochrome c oxidoreductase, a multisubunit transmembrane complex that is part of the mitochondrial electron transport chain which drives oxidative phosphorylation. The respiratory chain contains 3 multisubunit complexes succinate dehydrogenase (complex II, CII), ubiquinol-cytochrome c oxidoreductase (cytochrome b-c1 complex, complex III, CIII) and cytochrome …	sp|O14949|QCR8_HUMAN	sp|O14949|QCR8_HUMAN Cytochrome b-c1 complex subunit 8 OS=Homo sapiens OX=9606 GN=UQCRQ PE=1 SV=4	1	5	5	5	47.6	9.9062	885960	722470	766390	1085200	880510	975060	1066500	979990	1045100	994250	1130300	1031000	Quantified	GO:0021680(BP:cerebellar Purkinje cell layer development);GO:0021766(BP:hippocampus development);GO:0021854(BP:hypothalamus development);GO:0030901(BP:midbrain development);GO:0006122(BP:mitochondrial electron transport, ubiquinol to cytochrome c);GO:0021548(BP:pons development);GO:0021860(BP:pyramidal neuron development);GO:0021539(BP:subthalamus development);GO:0021794(BP:thalamus development);…	hsa:27089(UQCRQ)	hsa05016(Huntington disease );hsa05014(Amyotrophic lateral sclerosis );hsa04714(Thermogenesis );hsa05012(Parkinson disease );hsa04932(Non-alcoholic fatty liver disease );hsa05022(Pathways of neurodegeneration - multiple diseases );hsa05020(Prion disease );hsa00190(Oxidative phosphorylation );hsa05415(Diabetic cardiomyopathy );hsa04260(Cardiac muscle contraction );hsa05010(Alzheimer disease );hsa0…	Mitochondrial	PF02939(UcrQ family)
P19105	Myosin regulatory light chain 12A	MYL12A	FUNCTION: Myosin regulatory subunit that plays an important role in regulation of both smooth muscle and nonmuscle cell contractile activity via its phosphorylation. Implicated in cytokinesis, receptor capping, and cell locomotion (By similarity). {ECO:0000250}.	sp|P19105|ML12A_HUMAN;sp|O14950|ML12B_HUMAN;sp|P24844|MYL9_HUMAN	sp|P19105|ML12A_HUMAN Myosin regulatory light chain 12A OS=Homo sapiens OX=9606 GN=MYL12A PE=1 SV=2;sp|O14950|ML12B_HUMAN Myosin regulatory light chain 12B OS=Homo sapiens OX=9606 GN=MYL12B PE=1 SV=2;sp|P24844|MYL9_HUMAN Myosin regulatory light polypeptide	3	9	9	9	62.6	19.794	6770600	7160700	6368700	7630700	6518600	6910000	6227300	6188400	6217200	5756300	6885900	5361400	Quantified	GO:0006936(BP:muscle contraction);GO:0070527(BP:platelet aggregation);GO:0005829(CC:cytosol);GO:0070062(CC:extracellular exosome);GO:0016459(CC:myosin complex);GO:0005509(MF:calcium ion binding)	hsa:10627(MYL12A)	hsa05131(Shigellosis );hsa04611(Platelet activation );hsa04810(Regulation of actin cytoskeleton );hsa04510(Focal adhesion );hsa04670(Leukocyte transendothelial migration );hsa04530(Tight junction );hsa04360(Axon guidance );hsa05132(Salmonella infection )	Cytoplasmic;Nuclear	PF08976(EF-hand domain);PF13499(EF-hand domain pair)
O14964	Hepatocyte growth factor-regulated tyrosine kinase substrate	HGS	FUNCTION: Involved in intracellular signal transduction mediated by cytokines and growth factors. When associated with STAM, it suppresses DNA signaling upon stimulation by IL-2 and GM-CSF. Could be a direct effector of PI3-kinase in vesicular pathway via early endosomes and may regulate trafficking to early and late endosomes by recruiting clathrin. May concentrate ubiquitinated receptors within…	sp|O14964|HGS_HUMAN	sp|O14964|HGS_HUMAN Hepatocyte growth factor-regulated tyrosine kinase substrate OS=Homo sapiens OX=9606 GN=HGS PE=1 SV=1	1	17	17	17	26.4	86.191	1212500	1199900	1264800	1315800	1333800	1313100	1323400	1237300	1240600	1604400	1243100	1197100	Quantified	GO:0016197(BP:endosomal transport);GO:0016236(BP:macroautophagy);GO:0010324(BP:membrane invagination);GO:0061024(BP:membrane organization);GO:0036258(BP:multivesicular body assembly);GO:0016525(BP:negative regulation of angiogenesis);GO:0008285(BP:negative regulation of cell proliferation);GO:0042059(BP:negative regulation of epidermal growth factor receptor signaling pathway);GO:0010642(BP:negat…	hsa:9146(HGS)	hsa03250(Viral life cycle - HIV-1 );hsa04144(Endocytosis );hsa04145(Phagosome )	Nuclear	PF00790(VHS domain);PF01363(FYVE zinc finger);PF12210(Hepatocyte growth factor-regulated tyrosine kinase substrate)
O14965	Aurora kinase A	AURKA	FUNCTION: Mitotic serine/threonine kinase that contributes to the regulation of cell cycle progression (PubMed:26246606). Associates with the centrosome and the spindle microtubules during mitosis and plays a critical role in various mitotic events including the establishment of mitotic spindle, centrosome duplication, centrosome separation as well as maturation, chromosomal alignment, spindle as…	sp|O14965|AURKA_HUMAN	sp|O14965|AURKA_HUMAN Aurora kinase A OS=Homo sapiens OX=9606 GN=AURKA PE=1 SV=3	1	8	7	7	29.3	45.823	286290	233290	276220	289620	294210	214100	283210	273100	290660	528900	279210	281650	Quantified	GO:0031145(BP:anaphase-promoting complex-dependent catabolic process);GO:0009948(BP:anterior/posterior axis specification);GO:0051301(BP:cell division);GO:0051642(BP:centrosome localization);GO:0006977(BP:DNA damage response, signal transduction by p53 class mediator resulting in cell cycle arrest);GO:0000086(BP:G2/M transition of mitotic cell cycle);GO:0097421(BP:liver regeneration);GO:0000278(B…	hsa:6790(AURKA)	hsa04114(Oocyte meiosis );hsa04914(Progesterone-mediated oocyte maturation )	Nuclear	PF00069(Protein kinase domain)
O14966	Ras-related protein Rab-7L1	RAB29	FUNCTION: The small GTPases Rab are key regulators in vesicle trafficking (PubMed:24788816). Essential for maintaining the integrity of the endosome-trans-Golgi network structure (By similarity). Together with LRRK2, plays a role in the retrograde trafficking pathway for recycling proteins, such as mannose 6 phosphate receptor (M6PR), between lysosomes and the Golgi apparatus in a retromer-depend…	sp|O14966|RAB7L_HUMAN;sp|P57729|RAB38_HUMAN;sp|Q13637|RAB32_HUMAN	sp|O14966|RAB7L_HUMAN Ras-related protein Rab-7L1 OS=Homo sapiens OX=9606 GN=RAB29 PE=1 SV=1	3	5	5	5	36	23.155	252480	311970	300660	202670	124950	220520		5390.7			32199	2377.8	Quantified	GO:0007030(BP:Golgi organization);GO:0006886(BP:intracellular protein transport);GO:0032438(BP:melanosome organization);GO:0007005(BP:mitochondrion organization);GO:0010977(BP:negative regulation of neuron projection development);GO:0090316(BP:positive regulation of intracellular protein transport);GO:0001921(BP:positive regulation of receptor recycling);GO:0050862(BP:positive regulation of T cel…	hsa:8934		Extracellular	PF00071(Ras family)
O14967	Calmegin	CLGN	FUNCTION: Functions during spermatogenesis as a chaperone for a range of client proteins that are important for sperm adhesion onto the egg zona pellucida and for subsequent penetration of the zona pellucida. Required for normal sperm migration from the uterus into the oviduct. Required for normal male fertility. Binds calcium ions (By similarity). {ECO:0000250}.	sp|O14967|CLGN_HUMAN	sp|O14967|CLGN_HUMAN Calmegin OS=Homo sapiens OX=9606 GN=CLGN PE=1 SV=1	1	23	22	22	51.6	70.038	1138700	1104700	1118600	1045900	1361500	1391100	1746100	2080100	1966600	2326400	1777500	2110100	Quantified	GO:0007339(BP:binding of sperm to zona pellucida);GO:0030968(BP:endoplasmic reticulum unfolded protein response);GO:0006457(BP:protein folding);GO:0065003(BP:protein-containing complex assembly);GO:0007338(BP:single fertilization);GO:0005783(CC:endoplasmic reticulum);GO:0005789(CC:endoplasmic reticulum membrane);GO:0016021(CC:integral component of membrane);GO:0005635(CC:nuclear envelope);GO:0005…	hsa:1047		ER	PF00262(Calreticulin family)
O14972	Vacuolar protein sorting-associated protein 26C	VPS26C	FUNCTION: Acts as component of the retriever complex. The retriever complex is a heterotrimeric complex related to retromer cargo-selective complex (CSC) and essential for retromer-independent retrieval and recycling of numerous cargos such as integrin alpha-5/beta-1 (ITGA5:ITGB1) (PubMed:28892079). The recruitment of the retriever complex to the endosomal membrane involves CCC and WASH complexes…	sp|O14972|VP26C_HUMAN	sp|O14972|VP26C_HUMAN Vacuolar protein sorting-associated protein 26C OS=Homo sapiens OX=9606 GN=VPS26C PE=1 SV=1	1	5	5	5	29.6	33.01	223740	251960	256550	236440	211550	222440	340760	306810	329140	386590	350910	350900	Quantified	GO:0032456(BP:endocytic recycling);GO:0006886(BP:intracellular protein transport);GO:1990126(BP:retrograde transport, endosome to plasma membrane);GO:0005768(CC:endosome);GO:0005634(CC:nucleus)	hsa:10311		Cytoplasmic	PF03643(Vacuolar protein sorting-associated protein 26)
O14974	Protein phosphatase 1 regulatory subunit 12A	PPP1R12A	FUNCTION: Key regulator of protein phosphatase 1C (PPP1C). Mediates binding to myosin. As part of the PPP1C complex, involved in dephosphorylation of PLK1. Capable of inhibiting HIF1AN-dependent suppression of HIF1A activity. {ECO:0000269|PubMed:18477460, ECO:0000269|PubMed:19245366, ECO:0000269|PubMed:20354225}.	sp|O14974|MYPT1_HUMAN	sp|O14974|MYPT1_HUMAN Protein phosphatase 1 regulatory subunit 12A OS=Homo sapiens OX=9606 GN=PPP1R12A PE=1 SV=1	1	23	23	22	30.6	115.28	1189000	1172300	1131400	1128700	1339300	1345500	1289600	1186200	1264000	1590500	1318200	1409800	Quantified	GO:0035690(BP:cellular response to drug);GO:0007098(BP:centrosome cycle);GO:0000086(BP:G2/M transition of mitotic cell cycle);GO:0000278(BP:mitotic cell cycle);GO:0043086(BP:negative regulation of catalytic activity);GO:0035508(BP:positive regulation of myosin-light-chain-phosphatase activity);GO:0045944(BP:positive regulation of transcription by RNA polymerase II);GO:0006470(BP:protein dephospho…	hsa:4659(PPP1R12A)	hsa04810(Regulation of actin cytoskeleton );hsa04611(Platelet activation );hsa04024(cAMP signaling pathway );hsa04270(Vascular smooth muscle contraction );hsa05205(Proteoglycans in cancer );hsa04510(Focal adhesion );hsa04022(cGMP-PKG signaling pathway );hsa04921(Oxytocin signaling pathway )	Nuclear	PF15898(cGMP-dependent protein kinase interacting domain);PF12796(Ankyrin repeats (3 copies))
O14975	Long-chain fatty acid transport protein 2	SLC27A2	FUNCTION: Acyl CoA synthetase that activates long-chain and very long-chain fatty acids (VLCFAs) by catalyzing the formation of fatty acyl-CoA (PubMed:10198260, PubMed:10749848, PubMed:11980911). Can also activate branched-chain fatty acids such as phytanic acid and pristanic acid (PubMed:10198260). Does not activate C24 bile acids, cholate and chenodeoxycholate (PubMed:11980911). In vitro, activ…	sp|O14975|S27A2_HUMAN	sp|O14975|S27A2_HUMAN Long-chain fatty acid transport protein 2 OS=Homo sapiens OX=9606 GN=SLC27A2 PE=1 SV=2	1	10	10	10	25.2	70.311	808350	725800	742390	762260	718490	470600	310310	299270	172230	110970	122270	121800	Quantified	GO:0006699(BP:bile acid biosynthetic process);GO:0001561(BP:fatty acid alpha-oxidation);GO:0006635(BP:fatty acid beta-oxidation);GO:0044539(BP:long-chain fatty acid import);GO:0001676(BP:long-chain fatty acid metabolic process);GO:0097089(BP:methyl-branched fatty acid metabolic process);GO:0043312(BP:neutrophil degranulation);GO:0006625(BP:protein targeting to peroxisome);GO:0042760(BP:very long-…	hsa:11001(SLC27A2)	hsa04931(Insulin resistance );hsa04146(Peroxisome );hsa03320(PPAR signaling pathway )	PlasmaMembrane	PF13193(AMP-binding enzyme C-terminal domain);PF00501(AMP-binding enzyme)
O14976	Cyclin-G-associated kinase	GAK	FUNCTION: Associates with cyclin G and CDK5. Seems to act as an auxilin homolog that is involved in the uncoating of clathrin-coated vesicles by Hsc70 in non-neuronal cells. Expression oscillates slightly during the cell cycle, peaking at G1. {ECO:0000269|PubMed:10625686}.	sp|O14976|GAK_HUMAN	sp|O14976|GAK_HUMAN Cyclin-G-associated kinase OS=Homo sapiens OX=9606 GN=GAK PE=1 SV=2	1	12	12	12	14.1	143.19	254120	305590	249230	393760	205140	167440	316830	396550	363710	267610	345850	59567	Quantified	GO:0007049(BP:cell cycle);GO:0051085(BP:chaperone cofactor-dependent protein refolding);GO:0072318(BP:clathrin coat disassembly);GO:1905224(BP:clathrin-coated pit assembly);GO:0072583(BP:clathrin-dependent endocytosis);GO:0007029(BP:endoplasmic reticulum organization);GO:0007030(BP:Golgi organization);GO:0090160(BP:Golgi to lysosome transport);GO:0061024(BP:membrane organization);GO:0010977(BP:ne…	hsa:2580		Nuclear	PF00069(Protein kinase domain);PF10409(C2 domain of PTEN tumour-suppressor protein)
O14979	Heterogeneous nuclear ribonucleoprotein D-like	HNRNPDL	FUNCTION: Acts as a transcriptional regulator. Promotes transcription repression. Promotes transcription activation in differentiated myotubes (By similarity). Binds to double- and single-stranded DNA sequences. Binds to the transcription suppressor CATR sequence of the COX5B promoter (By similarity). Binds with high affinity to RNA molecules that contain AU-rich elements (AREs) found within the …	sp|O14979|HNRDL_HUMAN	sp|O14979|HNRDL_HUMAN Heterogeneous nuclear ribonucleoprotein D-like OS=Homo sapiens OX=9606 GN=HNRNPDL PE=1 SV=3	1	19	18	18	42.6	46.437	10846000	10798000	10337000	10113000	9888100	13105000	7910300	8313200	8195600	8685600	7880600	9043200	Quantified	GO:0035722(BP:interleukin-12-mediated signaling pathway);GO:0010468(BP:regulation of gene expression);GO:0051252(BP:regulation of RNA metabolic process);GO:0006396(BP:RNA processing);GO:0005829(CC:cytosol);GO:0005654(CC:nucleoplasm);GO:0005634(CC:nucleus);GO:1990904(CC:ribonucleoprotein complex);GO:0005681(CC:spliceosomal complex);GO:0003690(MF:double-stranded DNA binding);GO:0008143(MF:poly(A) b…	hsa:9987		Nuclear	PF00076(RNA recognition motif. (a.k.a. RRM, RBD, or RNP domain))
O14980	Exportin-1	XPO1	FUNCTION: Mediates the nuclear export of cellular proteins (cargos) bearing a leucine-rich nuclear export signal (NES) and of RNAs. In the nucleus, in association with RANBP3, binds cooperatively to the NES on its target protein and to the GTPase RAN in its active GTP-bound form (Ran-GTP). Docking of this complex to the nuclear pore complex (NPC) is mediated through binding to nucleoporins. Upon …	sp|O14980|XPO1_HUMAN	sp|O14980|XPO1_HUMAN Exportin-1 OS=Homo sapiens OX=9606 GN=XPO1 PE=1 SV=1	1	44	44	44	47.7	123.38	24801000	23242000	24555000	24313000	23807000	24732000	17928000	18643000	18760000	18363000	17498000	17289000	Quantified	GO:0075733(BP:intracellular transport of virus);GO:0051028(BP:mRNA transport);GO:0000122(BP:negative regulation of transcription by RNA polymerase II);GO:0006913(BP:nucleocytoplasmic transport);GO:0006611(BP:protein export from nucleus);GO:0034504(BP:protein localization to nucleus);GO:0010824(BP:regulation of centrosome duplication);GO:0043488(BP:regulation of mRNA stability);GO:0032434(BP:regul…	hsa:7514(XPO1)	hsa03008(Ribosome biogenesis in eukaryotes );hsa03013(Nucleocytoplasmic transport );hsa05164(Influenza A );hsa03250(Viral life cycle - HIV-1 );hsa05166(Human T-cell leukemia virus 1 infection )	Cytoplasmic	PF08767(CRM1 C terminal);PF08389(Exportin 1-like protein);PF03810(Importin-beta N-terminal domain)
O14981	TATA-binding protein-associated factor 172	BTAF1	FUNCTION: Regulates transcription in association with TATA binding protein (TBP). Removes TBP from the TATA box in an ATP-dependent manner.	sp|O14981|BTAF1_HUMAN	sp|O14981|BTAF1_HUMAN TATA-binding protein-associated factor 172 OS=Homo sapiens OX=9606 GN=BTAF1 PE=1 SV=2	1	28	28	28	23.1	206.89	1136900	1072300	1140500	1028800	939960	1003400	924330	938300	914750	1229700	915350	996930	Quantified	GO:0035562(BP:negative regulation of chromatin binding);GO:0045892(BP:negative regulation of transcription, DNA-templated);GO:0043231(CC:intracellular membrane-bounded organelle);GO:0005654(CC:nucleoplasm);GO:0005524(MF:ATP binding);GO:0003677(MF:DNA binding);GO:0008094(MF:DNA-dependent ATPase activity);GO:0004386(MF:helicase activity);GO:0003712(MF:transcription coregulator activity)	hsa:9044		Cytoplasmic;Nuclear	PF12054(Domain of unknown function (DUF3535));PF00176(SNF2 family N-terminal domain);PF00271(Helicase conserved C-terminal domain)
O14983	Sarcoplasmic/endoplasmic reticulum calcium ATPase 1	ATP2A1	FUNCTION: Key regulator of striated muscle performance by acting as the major Ca(2+) ATPase responsible for the reuptake of cytosolic Ca(2+) into the sarcoplasmic reticulum. Catalyzes the hydrolysis of ATP coupled with the translocation of calcium from the cytosol to the sarcoplasmic reticulum lumen (By similarity). Contributes to calcium sequestration involved in muscular excitation/contraction …	sp|O14983|AT2A1_HUMAN	sp|O14983|AT2A1_HUMAN Sarcoplasmic/endoplasmic reticulum calcium ATPase 1 OS=Homo sapiens OX=9606 GN=ATP2A1 PE=1 SV=1	1	28	15	15	32.5	110.25	17102	4909.2	1118.9	5904.7	52776	7857.2	1441900	1642000	1119800	2304800	900970	975340	Quantified	GO:0008637(BP:apoptotic mitochondrial changes);GO:0070509(BP:calcium ion import);GO:1990036(BP:calcium ion import into sarcoplasmic reticulum);GO:0070588(BP:calcium ion transmembrane transport);GO:0006816(BP:calcium ion transport);GO:0006874(BP:cellular calcium ion homeostasis);GO:0070059(BP:intrinsic apoptotic signaling pathway in response to endoplasmic reticulum stress);GO:0034220(BP:ion trans…	hsa:487(ATP2A1)	hsa05022(Pathways of neurodegeneration - multiple diseases );hsa05414(Dilated cardiomyopathy );hsa04261(Adrenergic signaling in cardiomyocytes );hsa04020(Calcium signaling pathway );hsa04972(Pancreatic secretion );hsa05412(Arrhythmogenic right ventricular cardiomyopathy );hsa04919(Thyroid hormone signaling pathway );hsa04024(cAMP signaling pathway );hsa05415(Diabetic cardiomyopathy );hsa04260(Car…	PlasmaMembrane	PF13246(Cation transport ATPase (P-type));PF00122(E1-E2 ATPase);PF00689(Cation transporting ATPase, C-terminus);PF08282(haloacid dehalogenase-like hydrolase);PF00690(Cation transporter/ATPase, N-terminus)
O15013	Rho guanine nucleotide exchange factor 10	ARHGEF10	FUNCTION: May play a role in developmental myelination of peripheral nerves. {ECO:0000269|PubMed:14508709}.	sp|O15013|ARHGA_HUMAN	sp|O15013|ARHGA_HUMAN Rho guanine nucleotide exchange factor 10 OS=Homo sapiens OX=9606 GN=ARHGEF10 PE=1 SV=4	1	4	4	4	5.5	151.61	39131	34189	53939	29692	37067	29314	47873	65106	79288	61264	10957	59944	Quantified	GO:0030036(BP:actin cytoskeleton organization);GO:0090630(BP:activation of GTPase activity);GO:0051298(BP:centrosome duplication);GO:0090307(BP:mitotic spindle assembly);GO:0022011(BP:myelination in peripheral nervous system);GO:0051496(BP:positive regulation of stress fiber assembly);GO:0035023(BP:regulation of Rho protein signal transduction);GO:0005813(CC:centrosome);GO:0005829(CC:cytosol);GO:…	hsa:9639		Nuclear	PF00621(RhoGEF domain)
O15014	Zinc finger protein 609	ZNF609	FUNCTION: Transcription factor, which activates RAG1, and possibly RAG2, transcription. Through the regulation of RAG1/2 expression, may regulate thymocyte maturation. Along with NIPBL and the multiprotein complex Integrator, promotes cortical neuron migration during brain development by regulating the transcription of crucial genes in this process. Preferentially binds promoters containing pause…	sp|O15014|ZN609_HUMAN	sp|O15014|ZN609_HUMAN Zinc finger protein 609 OS=Homo sapiens OX=9606 GN=ZNF609 PE=1 SV=2	1	12	12	12	15	151.19	265860	312230	272710	287010	327040	251640	373870	328050	356820	609930	353390	472650	Quantified	GO:0007517(BP:muscle organ development);GO:2001224(BP:positive regulation of neuron migration);GO:0045944(BP:positive regulation of transcription by RNA polymerase II);GO:2000291(BP:regulation of myoblast proliferation);GO:0006357(BP:regulation of transcription by RNA polymerase II);GO:0032039(CC:integrator complex);GO:0005654(CC:nucleoplasm);GO:0005634(CC:nucleus);GO:0046872(MF:metal ion binding…	hsa:23060		Nuclear
O15020	Spectrin beta chain, non-erythrocytic 2	SPTBN2	FUNCTION: Probably plays an important role in neuronal membrane skeleton.	sp|O15020|SPTN2_HUMAN	sp|O15020|SPTN2_HUMAN Spectrin beta chain, non-erythrocytic 2 OS=Homo sapiens OX=9606 GN=SPTBN2 PE=1 SV=3	1	58	51	51	35.6	271.32	3312500	3613100	3523500	3448300	3466600	3626300	2156400	2052400	2044700	2460600	1984200	2159600	Quantified	GO:0051693(BP:actin filament capping);GO:0030534(BP:adult behavior);GO:0019886(BP:antigen processing and presentation of exogenous peptide antigen via MHC class II);GO:0007411(BP:axon guidance);GO:0021692(BP:cerebellar Purkinje cell layer morphogenesis);GO:0006888(BP:ER to Golgi vesicle-mediated transport);GO:0000165(BP:MAPK cascade);GO:0035264(BP:multicellular organism growth);GO:0099173(BP:post…	hsa:6712(SPTBN2)	hsa05022(Pathways of neurodegeneration - multiple diseases );hsa05017(Spinocerebellar ataxia )	Cytoplasmic;Nuclear	PF00307(Calponin homology (CH) domain);PF00435(Spectrin repeat);PF15410(Pleckstrin homology domain)
O15027	Protein transport protein Sec16A	SEC16A	FUNCTION: Acts as a molecular scaffold that plays a key role in the organization of the endoplasmic reticulum exit sites (ERES), also known as transitional endoplasmic reticulum (tER). SAR1A-GTP-dependent assembly of SEC16A on the ER membrane forms an organized scaffold defining an ERES. Required for secretory cargo traffic from the endoplasmic reticulum to the Golgi apparatus (PubMed:17192411, P…	sp|O15027|SC16A_HUMAN	sp|O15027|SC16A_HUMAN Protein transport protein Sec16A OS=Homo sapiens OX=9606 GN=SEC16A PE=1 SV=4	1	27	27	27	21.3	251.89	950890	1063800	1092500	992260	952100	1052600	1352700	1200600	1391400	1665400	1326600	1409400	Quantified	GO:0048208(BP:COPII vesicle coating);GO:0007029(BP:endoplasmic reticulum organization);GO:0006888(BP:ER to Golgi vesicle-mediated transport);GO:0007030(BP:Golgi organization);GO:0043000(BP:Golgi to plasma membrane CFTR protein transport);GO:0070863(BP:positive regulation of protein exit from endoplasmic reticulum);GO:0032527(BP:protein exit from endoplasmic reticulum);GO:0070973(BP:protein locali…	hsa:9919		Nuclear	PF12931(Sec23-binding domain of Sec16);PF12932(Vesicle coat trafficking protein Sec16 mid-region)
O15031	Plexin-B2	PLXNB2	FUNCTION: Cell surface receptor for SEMA4C, SEMA4D and SEMA4G that plays an important role in cell-cell signaling (By similarity). Plays a role in glutamatergic synapse development and is required for SEMA4A-mediated excitatory synapse development (By similarity). Binding to class 4 semaphorins promotes downstream activation of RHOA and phosphorylation of ERBB2 at 'Tyr-1248' (By similarity). Requ…	sp|O15031|PLXB2_HUMAN	sp|O15031|PLXB2_HUMAN Plexin-B2 OS=Homo sapiens OX=9606 GN=PLXNB2 PE=1 SV=3	1	14	14	14	12.3	205.12	397570	425320	476670	332460	354120	404500	392870	315220	334040	367520	308730	367620	Quantified	GO:0007420(BP:brain development);GO:1904861(BP:excitatory synapse assembly);GO:0007156(BP:homophilic cell adhesion via plasma membrane adhesion molecules);GO:0007162(BP:negative regulation of cell adhesion);GO:0001843(BP:neural tube closure);GO:0007405(BP:neuroblast proliferation);GO:0050772(BP:positive regulation of axonogenesis);GO:0010976(BP:positive regulation of neuron projection development…	hsa:23654(PLXNB2)	hsa04360(Axon guidance )	Nuclear	PF01437(Plexin repeat);PF08337(Plexin cytoplasmic RasGAP domain);PF01833(IPT/TIG domain);PF01403(Sema domain)
O15037	Protein KHNYN	KHNYN		sp|O15037|KHNYN_HUMAN	sp|O15037|KHNYN_HUMAN Protein KHNYN OS=Homo sapiens OX=9606 GN=KHNYN PE=1 SV=3	1	2	2	2	3.8	74.533	83430	21573	104540	17892	79845					650.52	1248.2	621.68	Quantified	GO:0003723(MF:RNA binding)	hsa:23351		Cytoplasmic;Nuclear	PF11977(Zc3h12a-like Ribonuclease NYN domain)
O15042	U2 snRNP-associated SURP motif-containing protein	U2SURP		sp|O15042|SR140_HUMAN	sp|O15042|SR140_HUMAN U2 snRNP-associated SURP motif-containing protein OS=Homo sapiens OX=9606 GN=U2SURP PE=1 SV=2	1	31	31	31	32.8	118.29	2801800	2789600	3067800	3149400	3295400	3303800	3154700	2984500	3095200	3275900	2819600	3587600	Quantified	GO:0000398(BP:mRNA splicing, via spliceosome);GO:0005654(CC:nucleoplasm);GO:0005634(CC:nucleus);GO:0003723(MF:RNA binding)	hsa:23350(U2SURP)	hsa03040(Spliceosome )	Nuclear	PF00076(RNA recognition motif. (a.k.a. RRM, RBD, or RNP domain));PF08312(cwf21 domain);PF01805(Surp module)
O15047	Histone-lysine N-methyltransferase SETD1A	SETD1A	FUNCTION: Histone methyltransferase that specifically methylates 'Lys-4' of histone H3, when part of the SET1 histone methyltransferase (HMT) complex, but not if the neighboring 'Lys-9' residue is already methylated. H3 'Lys-4' methylation represents a specific tag for epigenetic transcriptional activation. The non-overlapping localization with SETD1B suggests that SETD1A and SETD1B make non-redu…	sp|O15047|SET1A_HUMAN	sp|O15047|SET1A_HUMAN Histone-lysine N-methyltransferase SETD1A OS=Homo sapiens OX=9606 GN=SETD1A PE=1 SV=3	1	12	12	12	9.8	186.03	346160	315350	231830	215710	295300	378120	361700	404480	404590	612200	335890	429460	Quantified	GO:0044648(BP:histone H3-K4 dimethylation);GO:0097692(BP:histone H3-K4 monomethylation);GO:0080182(BP:histone H3-K4 trimethylation);GO:1902275(BP:regulation of chromatin organization);GO:1902036(BP:regulation of hematopoietic stem cell differentiation);GO:0045652(BP:regulation of megakaryocyte differentiation);GO:0035097(CC:histone methyltransferase complex);GO:0000790(CC:nuclear chromatin);GO:00…	hsa:9739(SETD1A)	hsa00310(Lysine degradation )	Nuclear	PF00856(SET domain);PF00076(RNA recognition motif. (a.k.a. RRM, RBD, or RNP domain));PF11764(COMPASS (Complex proteins associated with Set1p) component N)
O15056	Synaptojanin-2	SYNJ2	FUNCTION: Inositol 5-phosphatase which may be involved in distinct membrane trafficking and signal transduction pathways. May mediate the inhibitory effect of Rac1 on endocytosis.	sp|O15056|SYNJ2_HUMAN	sp|O15056|SYNJ2_HUMAN Synaptojanin-2 OS=Homo sapiens OX=9606 GN=SYNJ2 PE=1 SV=3	1	5	5	5	4.8	165.54	170500	130580	165910	146390	145040	166810	97705	176050	30869	96461	29431	18794	Quantified	GO:0007420(BP:brain development);GO:0046855(BP:inositol phosphate dephosphorylation);GO:0061024(BP:membrane organization);GO:0006661(BP:phosphatidylinositol biosynthetic process);GO:0046856(BP:phosphatidylinositol dephosphorylation);GO:0042995(CC:cell projection);GO:0005856(CC:cytoskeleton);GO:0005829(CC:cytosol);GO:0045121(CC:membrane raft);GO:0048471(CC:perinuclear region of cytoplasm);GO:00058…	hsa:8871(SYNJ2)	hsa00562(Inositol phosphate metabolism );hsa04070(Phosphatidylinositol signaling system )	Nuclear	PF02383(SacI homology domain);PF03372(Endonuclease/Exonuclease/phosphatase family);PF08952(Domain of unknown function (DUF1866))
O15066	Kinesin-like protein KIF3B	KIF3B	FUNCTION: Involved in tethering the chromosomes to the spindle pole and in chromosome movement. Microtubule-based anterograde translocator for membranous organelles. Plus end-directed microtubule sliding activity in vitro (By similarity). {ECO:0000250}.	sp|O15066|KIF3B_HUMAN	sp|O15066|KIF3B_HUMAN Kinesin-like protein KIF3B OS=Homo sapiens OX=9606 GN=KIF3B PE=1 SV=1	1	7	7	4	12.2	85.124	1090600	1337100	568010	1084700	178740	1906200	215410	90197	212570	55756	72897	278810	Quantified	GO:0008089(BP:anterograde axonal transport);GO:0019886(BP:antigen processing and presentation of exogenous peptide antigen via MHC class II);GO:0007368(BP:determination of left/right symmetry);GO:0035735(BP:intraciliary transport involved in cilium assembly);GO:0007018(BP:microtubule-based movement);GO:0007100(BP:mitotic centrosome separation);GO:0090307(BP:mitotic spindle assembly);GO:0007052(BP…	hsa:9371		Nuclear	PF00225(Kinesin motor domain)
O15067	Phosphoribosylformylglycinamidine synthase	PFAS	FUNCTION: Phosphoribosylformylglycinamidine synthase involved in the purines biosynthetic pathway. Catalyzes the ATP-dependent conversion of formylglycinamide ribonucleotide (FGAR) and glutamine to yield formylglycinamidine ribonucleotide (FGAM) and glutamate (By similarity). {ECO:0000250}.	sp|O15067|PUR4_HUMAN	sp|O15067|PUR4_HUMAN Phosphoribosylformylglycinamidine synthase OS=Homo sapiens OX=9606 GN=PFAS PE=1 SV=4	1	36	36	36	46.9	144.73	3609600	3782000	3948100	3556400	3788200	3306300	6728100	6575900	6512600	7616300	6899400	6944100	Quantified	GO:0006189(BP:'de novo' IMP biosynthetic process);GO:0097065(BP:anterior head development);GO:0006541(BP:glutamine metabolic process);GO:0009113(BP:purine nucleobase biosynthetic process);GO:0009168(BP:purine ribonucleoside monophosphate biosynthetic process);GO:0042493(BP:response to drug);GO:0005737(CC:cytoplasm);GO:0005829(CC:cytosol);GO:0070062(CC:extracellular exosome);GO:0005524(MF:ATP bind…	hsa:5198(PFAS)	hsa00230(Purine metabolism )	Cytoplasmic	PF13507(CobB/CobQ-like glutamine amidotransferase domain);PF02769(AIR synthase related protein, C-terminal domain)
O15068	Guanine nucleotide exchange factor DBS	MCF2L	FUNCTION: Guanine nucleotide exchange factor that catalyzes guanine nucleotide exchange on RHOA and CDC42, and thereby contributes to the regulation of RHOA and CDC42 signaling pathways (By similarity). Seems to lack activity with RAC1. Becomes activated and highly tumorigenic by truncation of the N-terminus (By similarity). Isoform 5 activates CDC42 (PubMed:15157669). {ECO:0000250|UniProtKB:Q634…	sp|O15068|MCF2L_HUMAN	sp|O15068|MCF2L_HUMAN Guanine nucleotide exchange factor DBS OS=Homo sapiens OX=9606 GN=MCF2L PE=1 SV=2	1	4	4	4	5.5	128.11	72188	72432	338680	140340	38070	39549				2257.2	37341	9508.6	Quantified	GO:0007186(BP:G protein-coupled receptor signaling pathway);GO:0035556(BP:intracellular signal transduction);GO:0043065(BP:positive regulation of apoptotic process);GO:0035025(BP:positive regulation of Rho protein signal transduction);GO:0051056(BP:regulation of small GTPase mediated signal transduction);GO:0005737(CC:cytoplasm);GO:0005829(CC:cytosol);GO:0012505(CC:endomembrane system);GO:0005615…	hsa:23263		Cytoplasmic	PF00169(PH domain);PF13716(Divergent CRAL/TRIO domain);PF07653(Variant SH3 domain);PF00621(RhoGEF domain);PF00435(Spectrin repeat)
O15075	Serine/threonine-protein kinase DCLK1	DCLK1	FUNCTION: Probable kinase that may be involved in a calcium-signaling pathway controlling neuronal migration in the developing brain. May also participate in functions of the mature nervous system.	sp|O15075|DCLK1_HUMAN	sp|O15075|DCLK1_HUMAN Serine/threonine-protein kinase DCLK1 OS=Homo sapiens OX=9606 GN=DCLK1 PE=1 SV=2	1	3	3	3	5.5	82.223	61430	77523	98032	63030	43048	45575						856.15	Quantified	GO:0048675(BP:axon extension);GO:0007417(BP:central nervous system development);GO:0021952(BP:central nervous system projection neuron axonogenesis);GO:0048813(BP:dendrite morphogenesis);GO:0016197(BP:endosomal transport);GO:0030900(BP:forebrain development);GO:0035556(BP:intracellular signal transduction);GO:1900181(BP:negative regulation of protein localization to nucleus);GO:0007399(BP:nervous…	hsa:9201		Nuclear	PF03607(Doublecortin);PF00069(Protein kinase domain)
O15084	Serine/threonine-protein phosphatase 6 regulatory ankyrin repeat subunit A	ANKRD28	FUNCTION: Putative regulatory subunit of protein phosphatase 6 (PP6) that may be involved in the recognition of phosphoprotein substrates. Involved in the PP6-mediated dephosphorylation of NFKBIE opposing its degradation in response to TNF-alpha. Selectively inhibits the phosphatase activity of PPP1C. Targets PPP1C to modulate HNRPK phosphorylation. {ECO:0000269|PubMed:16564677, ECO:0000269|PubMe…	sp|O15084|ANR28_HUMAN;sp|Q8N8A2|ANR44_HUMAN	sp|O15084|ANR28_HUMAN Serine/threonine-protein phosphatase 6 regulatory ankyrin repeat subunit A OS=Homo sapiens OX=9606 GN=ANKRD28 PE=1 SV=5	2	17	17	17	26.9	112.96	385760	417620	426360	370840	353170	419670	333190	395020	389680	460030	311960	374920	Quantified	GO:0048208(BP:COPII vesicle coating);GO:0005829(CC:cytosol);GO:0000139(CC:Golgi membrane);GO:0005654(CC:nucleoplasm)	hsa:23243		Extracellular	PF00023(Ankyrin repeat);PF13637(Ankyrin repeats (many copies));PF12796(Ankyrin repeats (3 copies))
O15085	Rho guanine nucleotide exchange factor 11	ARHGEF11	FUNCTION: May play a role in the regulation of RhoA GTPase by guanine nucleotide-binding alpha-12 (GNA12) and alpha-13 (GNA13). Acts as guanine nucleotide exchange factor (GEF) for RhoA GTPase and may act as GTPase-activating protein (GAP) for GNA12 and GNA13. Involved in neurotrophin-induced neurite outgrowth. {ECO:0000269|PubMed:21670212}.	sp|O15085|ARHGB_HUMAN	sp|O15085|ARHGB_HUMAN Rho guanine nucleotide exchange factor 11 OS=Homo sapiens OX=9606 GN=ARHGEF11 PE=1 SV=1	1	10	10	10	9.9	167.7	125480	124680	131460	154180	95258	72079	94584	61207	44365	91563	48748	110650	Quantified	GO:0030036(BP:actin cytoskeleton organization);GO:0030010(BP:establishment of cell polarity);GO:0007186(BP:G protein-coupled receptor signaling pathway);GO:0043065(BP:positive regulation of apoptotic process);GO:0045893(BP:positive regulation of transcription, DNA-templated);GO:0001558(BP:regulation of cell growth);GO:0051056(BP:regulation of small GTPase mediated signal transduction);GO:0007266(…	hsa:9826(ARHGEF11)	hsa05130(Pathogenic Escherichia coli infection );hsa05163(Human cytomegalovirus infection );hsa04270(Vascular smooth muscle contraction );hsa05200(Pathways in cancer );hsa04928(Parathyroid hormone synthesis, secretion and action )	Nuclear	PF00621(RhoGEF domain);PF00595(PDZ domain (Also known as DHR or GLGF));PF09128(Regulator of G protein signalling-like domain)
O15091	Mitochondrial ribonuclease P catalytic subunit	PRORP	FUNCTION: Catalytic ribonuclease component of mitochondrial ribonuclease P, a complex composed of TRMT10C/MRPP1, HSD17B10/MRPP2 and PRORP/MRPP3, which cleaves tRNA molecules in their 5'-ends (PubMed:18984158, PubMed:25953853). The presence of TRMT10C/MRPP1, HSD17B10/MRPP2 is required to catalyze tRNA molecules in their 5'-ends (PubMed:25953853). {ECO:0000269|PubMed:18984158, ECO:0000269|PubMed:25…	sp|O15091|MRPP3_HUMAN	sp|O15091|MRPP3_HUMAN Mitochondrial ribonuclease P catalytic subunit OS=Homo sapiens OX=9606 GN=PRORP PE=1 SV=2	1	5	5	5	13	67.315	137600	133810	116530	106860	118820	110570	73461	15984	39097		26904	66320	Quantified	GO:0097745(BP:mitochondrial tRNA 5'-end processing);GO:0070901(BP:mitochondrial tRNA methylation);GO:0090646(BP:mitochondrial tRNA processing);GO:0001682(BP:tRNA 5'-leader removal);GO:0005759(CC:mitochondrial matrix);GO:0042645(CC:mitochondrial nucleoid);GO:0030678(CC:mitochondrial ribonuclease P complex);GO:0005739(CC:mitochondrion);GO:0005654(CC:nucleoplasm);GO:0046872(MF:metal ion binding);GO:…	hsa:9692		Mitochondrial;Nuclear	PF16953(Protein-only RNase P)
O15111	Inhibitor of nuclear factor kappa-B kinase subunit alpha	CHUK	FUNCTION: Serine kinase that plays an essential role in the NF-kappa-B signaling pathway which is activated by multiple stimuli such as inflammatory cytokines, bacterial or viral products, DNA damages or other cellular stresses. Acts as part of the canonical IKK complex in the conventional pathway of NF-kappa-B activation and phosphorylates inhibitors of NF-kappa-B on serine residues. These modif…	sp|O15111|IKKA_HUMAN	sp|O15111|IKKA_HUMAN Inhibitor of nuclear factor kappa-B kinase subunit alpha OS=Homo sapiens OX=9606 GN=CHUK PE=1 SV=2	1	4	3	3	5.9	84.639	29810	45729	42689	38599	33947	33423	23158	27986	24940		39390	20126	Quantified	GO:0009653(BP:anatomical structure morphogenesis);GO:0002479(BP:antigen processing and presentation of exogenous peptide antigen via MHC class I, TAP-dependent);GO:0071276(BP:cellular response to cadmium ion);GO:0034614(BP:cellular response to reactive oxygen species);GO:0071356(BP:cellular response to tumor necrosis factor);GO:0098586(BP:cellular response to virus);GO:0038095(BP:Fc-epsilon recep…	hsa:1147(CHUK)	hsa04668(TNF signaling pathway );hsa04622(RIG-I-like receptor signaling pathway );hsa04150(mTOR signaling pathway );hsa05164(Influenza A );hsa05160(Hepatitis C );hsa04662(B cell receptor signaling pathway );hsa05165(Human papillomavirus infection );hsa04658(Th1 and Th2 cell differentiation );hsa05220(Chronic myeloid leukemia );hsa04064(NF-kappa B signaling pathway );hsa04068(FoxO signaling pathwa…	Cytoplasmic;Nuclear	PF00069(Protein kinase domain);PF12179(I-kappa-kinase-beta NEMO binding domain)
O15116	U6 snRNA-associated Sm-like protein LSm1	LSM1	FUNCTION: Plays a role in the degradation of histone mRNAs, the only eukaryotic mRNAs that are not polyadenylated (PubMed:18172165). Probably also part of an LSm subunits-containing complex involved in the general process of mRNA degradation (By similarity). {ECO:0000250|UniProtKB:P47017, ECO:0000269|PubMed:18172165}.	sp|O15116|LSM1_HUMAN	sp|O15116|LSM1_HUMAN U6 snRNA-associated Sm-like protein LSm1 OS=Homo sapiens OX=9606 GN=LSM1 PE=1 SV=1	1	3	3	3	30.1	15.179	373610	380050	366590	359610	271140	269310	330150	337710	380990	470930	373280	447140	Quantified	GO:0000290(BP:deadenylation-dependent decapping of nuclear-transcribed mRNA);GO:0043928(BP:exonucleolytic nuclear-transcribed mRNA catabolic process involved in deadenylation-dependent decay);GO:0071044(BP:histone mRNA catabolic process);GO:0006397(BP:mRNA processing);GO:0045665(BP:negative regulation of neuron differentiation);GO:0016070(BP:RNA metabolic process);GO:0008380(BP:RNA splicing);GO:0…	hsa:27257(LSM1)	hsa03018(RNA degradation )	Cytoplasmic;	PF01423(LSM domain)
O15118	NPC intracellular cholesterol transporter 1	NPC1	FUNCTION: Intracellular cholesterol transporter which acts in concert with NPC2 and plays an important role in the egress of cholesterol from the endosomal/lysosomal compartment (PubMed:9211849, PubMed:9927649, PubMed:10821832, PubMed:18772377, PubMed:27238017, PubMed:12554680). Unesterified cholesterol that has been released from LDLs in the lumen of the late endosomes/lysosomes is transferred b…	sp|O15118|NPC1_HUMAN	sp|O15118|NPC1_HUMAN NPC intracellular cholesterol transporter 1 OS=Homo sapiens OX=9606 GN=NPC1 PE=1 SV=2	1	12	12	12	14.4	142.17	388290	392820	342680	442600	392770	381800	611160	795160	852470	929880	958110	1290600	Quantified	GO:0007628(BP:adult walking behavior);GO:0006914(BP:autophagy);GO:0008206(BP:bile acid metabolic process);GO:0071404(BP:cellular response to low-density lipoprotein particle stimulus);GO:0071383(BP:cellular response to steroid hormone stimulus);GO:0033344(BP:cholesterol efflux);GO:0042632(BP:cholesterol homeostasis);GO:0008203(BP:cholesterol metabolic process);GO:0030301(BP:cholesterol transport)…	hsa:4864(NPC1)	hsa04142(Lysosome );hsa04979(Cholesterol metabolism )	PlasmaMembrane	PF02460(Patched family);PF12349(Sterol-sensing domain of SREBP cleavage-activation);PF16414(Niemann-Pick C1 N terminus)
O15120	1-acyl-sn-glycerol-3-phosphate acyltransferase beta	AGPAT2	FUNCTION: Converts 1-acyl-sn-glycerol-3-phosphate (lysophosphatidic acid or LPA) into 1,2-diacyl-sn-glycerol-3-phosphate (phosphatidic acid or PA) by incorporating an acyl moiety at the sn-2 position of the glycerol backbone. {ECO:0000269|PubMed:15629135, ECO:0000269|PubMed:19075029, ECO:0000269|PubMed:21873652, ECO:0000269|PubMed:9242711}.	sp|O15120|PLCB_HUMAN	sp|O15120|PLCB_HUMAN 1-acyl-sn-glycerol-3-phosphate acyltransferase beta OS=Homo sapiens OX=9606 GN=AGPAT2 PE=1 SV=1	1	3	3	3	23.4	30.914	99171	83271	98102	95714	96405	144990	72871	64571	63224	75007	99723	38694	Quantified	GO:0016024(BP:CDP-diacylglycerol biosynthetic process);GO:0008544(BP:epidermis development);GO:0043312(BP:neutrophil degranulation);GO:0006654(BP:phosphatidic acid biosynthetic process);GO:0006644(BP:phospholipid metabolic process);GO:0001819(BP:positive regulation of cytokine production);GO:0001961(BP:positive regulation of cytokine-mediated signaling pathway);GO:0042493(BP:response to drug);GO:…	hsa:10555(AGPAT2)	hsa00561(Glycerolipid metabolism );hsa04975(Fat digestion and absorption );hsa04072(Phospholipase D signaling pathway );hsa00564(Glycerophospholipid metabolism )	PlasmaMembrane	PF01553(Acyltransferase)
O15121	Sphingolipid delta(4)-desaturase DES1	DEGS1	FUNCTION: Has sphingolipid-delta-4-desaturase activity. Converts D-erythro-sphinganine to D-erythro-sphingosine (E-sphing-4-enine) (PubMed:11937514, PubMed:30620337, PubMed:30620338). Catalyzes the equilibrium isomerization of retinols (By similarity). {ECO:0000250|UniProtKB:Q5F3C1, ECO:0000269|PubMed:11937514, ECO:0000269|PubMed:30620337, ECO:0000269|PubMed:30620338}.	sp|O15121|DEGS1_HUMAN	sp|O15121|DEGS1_HUMAN Sphingolipid delta(4)-desaturase DES1 OS=Homo sapiens OX=9606 GN=DEGS1 PE=1 SV=1	1	4	4	4	15.8	37.866	251880	231560	277870	226110	271140	246810	485810	523920	613930	895040	632560	571320	Quantified	GO:0046513(BP:ceramide biosynthetic process);GO:0043217(BP:myelin maintenance);GO:0043312(BP:neutrophil degranulation);GO:0030148(BP:sphingolipid biosynthetic process);GO:0006636(BP:unsaturated fatty acid biosynthetic process);GO:0005783(CC:endoplasmic reticulum);GO:0005789(CC:endoplasmic reticulum membrane);GO:0005887(CC:integral component of plasma membrane);GO:0016020(CC:membrane);GO:0031966(C…	hsa:8560(DEGS1)	hsa00600(Sphingolipid metabolism );hsa04071(Sphingolipid signaling pathway )	PlasmaMembrane	PF08557(Sphingolipid Delta4-desaturase (DES));PF00487(Fatty acid desaturase)
O15126	Secretory carrier-associated membrane protein 1	SCAMP1	FUNCTION: Functions in post-Golgi recycling pathways. Acts as a recycling carrier to the cell surface.	sp|O15126|SCAM1_HUMAN	sp|O15126|SCAM1_HUMAN Secretory carrier-associated membrane protein 1 OS=Homo sapiens OX=9606 GN=SCAMP1 PE=1 SV=2	1	10	10	10	40.2	37.92	3499600	3823700	3631600	3848200	4471100	4455000	3660000	3390500	3667500	3451300	3622400	3708100	Quantified	GO:0043312(BP:neutrophil degranulation);GO:0006892(BP:post-Golgi vesicle-mediated transport);GO:0015031(BP:protein transport);GO:0030136(CC:clathrin-coated vesicle);GO:0005794(CC:Golgi apparatus);GO:0000139(CC:Golgi membrane);GO:0016021(CC:integral component of membrane);GO:0005886(CC:plasma membrane);GO:0055038(CC:recycling endosome membrane);GO:0035579(CC:specific granule membrane);GO:0030672(C…	hsa:9522		PlasmaMembrane	PF04144(SCAMP family)
O15127	Secretory carrier-associated membrane protein 2	SCAMP2	FUNCTION: Functions in post-Golgi recycling pathways. Acts as a recycling carrier to the cell surface.	sp|O15127|SCAM2_HUMAN	sp|O15127|SCAM2_HUMAN Secretory carrier-associated membrane protein 2 OS=Homo sapiens OX=9606 GN=SCAMP2 PE=1 SV=2	1	2	2	2	9.7	36.648	195670	173240	151550	116710	229680	214150	134040	1856.7	107420	189990	85031	113120	Quantified	GO:0006892(BP:post-Golgi vesicle-mediated transport);GO:0015031(BP:protein transport);GO:0070062(CC:extracellular exosome);GO:0005794(CC:Golgi apparatus);GO:0000139(CC:Golgi membrane);GO:0016021(CC:integral component of membrane);GO:0043231(CC:intracellular membrane-bounded organelle);GO:0055038(CC:recycling endosome membrane);GO:0032588(CC:trans-Golgi network membrane);GO:0030133(CC:transport ve…	hsa:10066		PlasmaMembrane	PF04144(SCAMP family)
O15143	Actin-related protein 2/3 complex subunit 1B	ARPC1B	FUNCTION: Component of the Arp2/3 complex, a multiprotein complex that mediates actin polymerization upon stimulation by nucleation-promoting factor (NPF) (PubMed:11741539, PubMed:9230079). The Arp2/3 complex mediates the formation of branched actin networks in the cytoplasm, providing the force for cell motility (PubMed:11741539, PubMed:9230079). In addition to its role in the cytoplasmic cytosk…	sp|O15143|ARC1B_HUMAN	sp|O15143|ARC1B_HUMAN Actin-related protein 2/3 complex subunit 1B OS=Homo sapiens OX=9606 GN=ARPC1B PE=1 SV=3	1	7	6	6	33.1	40.949	303720	333460	369570	340080	326510	355630	354330	346810	276950	340830	337850	382500	Quantified	GO:0034314(BP:Arp2/3 complex-mediated actin nucleation);GO:0048013(BP:ephrin receptor signaling pathway);GO:0038096(BP:Fc-gamma receptor signaling pathway involved in phagocytosis);GO:0032355(BP:response to estradiol);GO:0043627(BP:response to estrogen);GO:0015629(CC:actin cytoskeleton);GO:0005885(CC:Arp2/3 protein complex);GO:0005829(CC:cytosol);GO:0070062(CC:extracellular exosome);GO:0005925(CC…	hsa:10095(ARPC1B)	hsa05100(Bacterial invasion of epithelial cells );hsa05135(Yersinia infection );hsa04666(Fc gamma R-mediated phagocytosis );hsa05132(Salmonella infection );hsa05130(Pathogenic Escherichia coli infection );hsa05131(Shigellosis );hsa04530(Tight junction );hsa04810(Regulation of actin cytoskeleton );hsa04144(Endocytosis )	Extracellular	PF00400(WD domain, G-beta repeat)
O15144	Actin-related protein 2/3 complex subunit 2	ARPC2	FUNCTION: Actin-binding component of the Arp2/3 complex, a multiprotein complex that mediates actin polymerization upon stimulation by nucleation-promoting factor (NPF) (PubMed:9230079). The Arp2/3 complex mediates the formation of branched actin networks in the cytoplasm, providing the force for cell motility (PubMed:9230079). Seems to contact the mother actin filament (PubMed:9230079). In addit…	sp|O15144|ARPC2_HUMAN	sp|O15144|ARPC2_HUMAN Actin-related protein 2/3 complex subunit 2 OS=Homo sapiens OX=9606 GN=ARPC2 PE=1 SV=1	1	16	16	16	55.3	34.333	2624200	2765600	2636600	2733900	2917100	2776000	2667700	2337200	2447800	3024700	2568100	2690400	Quantified	GO:0030041(BP:actin filament polymerization);GO:0070358(BP:actin polymerization-dependent cell motility);GO:0034314(BP:Arp2/3 complex-mediated actin nucleation);GO:0048013(BP:ephrin receptor signaling pathway);GO:0038096(BP:Fc-gamma receptor signaling pathway involved in phagocytosis);GO:0061024(BP:membrane organization);GO:0010592(BP:positive regulation of lamellipodium assembly);GO:1900026(BP:p…	hsa:10109(ARPC2)	hsa05130(Pathogenic Escherichia coli infection );hsa04144(Endocytosis );hsa04666(Fc gamma R-mediated phagocytosis );hsa05135(Yersinia infection );hsa05100(Bacterial invasion of epithelial cells );hsa05132(Salmonella infection );hsa05131(Shigellosis );hsa04810(Regulation of actin cytoskeleton );hsa04530(Tight junction )	Cytoplasmic	PF04045(Arp2/3 complex, 34 kD subunit p34-Arc)
O15145	Actin-related protein 2/3 complex subunit 3	ARPC3	FUNCTION: Component of the Arp2/3 complex, a multiprotein complex that mediates actin polymerization upon stimulation by nucleation-promoting factor (NPF) (PubMed:9230079). The Arp2/3 complex mediates the formation of branched actin networks in the cytoplasm, providing the force for cell motility (PubMed:9230079). In addition to its role in the cytoplasmic cytoskeleton, the Arp2/3 complex also pr…	sp|O15145|ARPC3_HUMAN	sp|O15145|ARPC3_HUMAN Actin-related protein 2/3 complex subunit 3 OS=Homo sapiens OX=9606 GN=ARPC3 PE=1 SV=3	1	7	7	7	38.8	20.546	1185300	1242600	1278800	1334800	1317400	1150600	1148500	992020	1017900	1588500	1088400	1196100	Quantified	GO:0070358(BP:actin polymerization-dependent cell motility);GO:0034314(BP:Arp2/3 complex-mediated actin nucleation);GO:1990090(BP:cellular response to nerve growth factor stimulus);GO:0048013(BP:ephrin receptor signaling pathway);GO:0038096(BP:Fc-gamma receptor signaling pathway involved in phagocytosis);GO:0061024(BP:membrane organization);GO:0015629(CC:actin cytoskeleton);GO:0005885(CC:Arp2/3 p…	hsa:10094(ARPC3)	hsa04144(Endocytosis );hsa05131(Shigellosis );hsa04530(Tight junction );hsa04810(Regulation of actin cytoskeleton );hsa05130(Pathogenic Escherichia coli infection );hsa04666(Fc gamma R-mediated phagocytosis );hsa05100(Bacterial invasion of epithelial cells );hsa05135(Yersinia infection );hsa05132(Salmonella infection )	Cytoplasmic;Mitochondrial;Nuclear	PF04062(ARP2/3 complex ARPC3 (21 kDa) subunit)
O15151	Protein Mdm4	MDM4	FUNCTION: Inhibits p53/TP53- and TP73/p73-mediated cell cycle arrest and apoptosis by binding its transcriptional activation domain. Inhibits degradation of MDM2. Can reverse MDM2-targeted degradation of TP53 while maintaining suppression of TP53 transactivation and apoptotic functions. {ECO:0000269|PubMed:16163388, ECO:0000269|PubMed:16511572}.	sp|O15151|MDM4_HUMAN	sp|O15151|MDM4_HUMAN Protein Mdm4 OS=Homo sapiens OX=9606 GN=MDM4 PE=1 SV=2	1	5	5	5	18.2	54.864	79591	240370	170450	80680	156760	150920	59077	38766	19391		44650	62686	Quantified	GO:0003283(BP:atrial septum development);GO:0003181(BP:atrioventricular valve morphogenesis);GO:0071456(BP:cellular response to hypoxia);GO:0030330(BP:DNA damage response, signal transduction by p53 class mediator);GO:0006977(BP:DNA damage response, signal transduction by p53 class mediator resulting in cell cycle arrest);GO:0003203(BP:endocardial cushion morphogenesis);GO:0003170(BP:heart valve …	hsa:4194(MDM4)	hsa04115(p53 signaling pathway );hsa05206(MicroRNAs in cancer )	Nuclear	PF02201(SWIB/MDM2 domain);PF13920(Zinc finger, C3HC4 type (RING finger));PF00641(Zn-finger in Ran binding protein and others)
O15155	BET1 homolog	BET1	FUNCTION: Required for vesicular transport from the ER to the Golgi complex. Functions as a SNARE involved in the docking process of ER-derived vesicles with the cis-Golgi membrane (By similarity). {ECO:0000250}.	sp|O15155|BET1_HUMAN	sp|O15155|BET1_HUMAN BET1 homolog OS=Homo sapiens OX=9606 GN=BET1 PE=1 SV=1	1	2	2	2	24.6	13.289	207370	194560	131450	143680	57698	59341	269070	101530	268460	243080	226460	339590	Quantified	GO:0048208(BP:COPII vesicle coating);GO:0006888(BP:ER to Golgi vesicle-mediated transport);GO:0015031(BP:protein transport);GO:0048280(BP:vesicle fusion with Golgi apparatus);GO:0005789(CC:endoplasmic reticulum membrane);GO:0033116(CC:endoplasmic reticulum-Golgi intermediate compartment membrane);GO:0000139(CC:Golgi membrane);GO:0000138(CC:Golgi trans cisterna);GO:0030173(CC:integral component of…	hsa:10282(BET1)	hsa04130(SNARE interactions in vesicular transport )	Extracellular
O15156	Zinc finger and BTB domain-containing protein 7B	ZBTB7B	FUNCTION: Transcription regulator that acts as a key regulator of lineage commitment of immature T-cell precursors. Exerts distinct biological functions in the mammary epithelial cells and T cells in a tissue-specific manner. Necessary and sufficient for commitment of CD4 lineage, while its absence causes CD8 commitment. Development of immature T-cell precursors (thymocytes) to either the CD4 hel…	sp|O15156|ZBT7B_HUMAN	sp|O15156|ZBT7B_HUMAN Zinc finger and BTB domain-containing protein 7B OS=Homo sapiens OX=9606 GN=ZBTB7B PE=1 SV=2	1	1	1	1	3	58.026	27952	28383	31000	28813	29597	17101	5311.9	8199.6		13314			Quantified	GO:1990845(BP:adaptive thermogenesis);GO:0007398(BP:ectoderm development);GO:0072615(BP:interleukin-17 secretion);GO:0007595(BP:lactation);GO:0043377(BP:negative regulation of CD8-positive, alpha-beta T cell differentiation);GO:0010629(BP:negative regulation of gene expression);GO:0051141(BP:negative regulation of NK T cell proliferation);GO:2000320(BP:negative regulation of T-helper 17 cell diff…	hsa:51043		Nuclear	PF00096(Zinc finger, C2H2 type);PF00651(BTB/POZ domain)
O15160	DNA-directed RNA polymerases I and III subunit RPAC1	POLR1C	FUNCTION: DNA-dependent RNA polymerase catalyzes the transcription of DNA into RNA using the four ribonucleoside triphosphates as substrates. Common component of RNA polymerases I and III which synthesize ribosomal RNA precursors and small RNAs, such as 5S rRNA and tRNAs, respectively. RPAC1 is part of the Pol core element with the central large cleft and probably a clamp element that moves to op…	sp|O15160|RPAC1_HUMAN	sp|O15160|RPAC1_HUMAN DNA-directed RNA polymerases I and III subunit RPAC1 OS=Homo sapiens OX=9606 GN=POLR1C PE=1 SV=1	1	12	12	12	52	39.249	1290700	1392400	1418100	1448000	1578700	1511300	1293200	1214500	1200400	1107500	1291400	1559800	Quantified	GO:0045815(BP:positive regulation of gene expression, epigenetic);GO:0032481(BP:positive regulation of type I interferon production);GO:0006363(BP:termination of RNA polymerase I transcription);GO:0006360(BP:transcription by RNA polymerase I);GO:0006383(BP:transcription by RNA polymerase III);GO:0006362(BP:transcription elongation from RNA polymerase I promoter);GO:0006361(BP:transcription initia…	hsa:9533(POLR1C)	hsa04623(Cytosolic DNA-sensing pathway );hsa03020(RNA polymerase )	Cytoplasmic;Nuclear	PF01000(RNA polymerase Rpb3/RpoA insert domain);PF01193(RNA polymerase Rpb3/Rpb11 dimerisation domain)
O15162	Phospholipid scramblase 1	PLSCR1	FUNCTION: May mediate accelerated ATP-independent bidirectional transbilayer migration of phospholipids upon binding calcium ions that results in a loss of phospholipid asymmetry in the plasma membrane. May play a central role in the initiation of fibrin clot formation, in the activation of mast cells and in the recognition of apoptotic and injured cells by the reticuloendothelial system.; FUNCTI…	sp|O15162|PLS1_HUMAN	sp|O15162|PLS1_HUMAN Phospholipid scramblase 1 OS=Homo sapiens OX=9606 GN=PLSCR1 PE=1 SV=1	1	3	3	3	15.4	35.049	65073	118700	36123	63966	135380	118370				2053.4			Quantified	GO:0006953(BP:acute-phase response);GO:0006915(BP:apoptotic process);GO:0051607(BP:defense response to virus);GO:0045071(BP:negative regulation of viral genome replication);GO:0006659(BP:phosphatidylserine biosynthetic process);GO:0017121(BP:phospholipid scrambling);GO:0030168(BP:platelet activation);GO:2000373(BP:positive regulation of DNA topoisomerase (ATP-hydrolyzing) activity);GO:0010628(BP:…	hsa:5359		Extracellular	PF03803(Scramblase)
O15164	Transcription intermediary factor 1-alpha	TRIM24	FUNCTION: Transcriptional coactivator that interacts with numerous nuclear receptors and coactivators and modulates the transcription of target genes. Interacts with chromatin depending on histone H3 modifications, having the highest affinity for histone H3 that is both unmodified at 'Lys-4' (H3K4me0) and acetylated at 'Lys-23' (H3K23ac). Has E3 protein-ubiquitin ligase activity. Promotes ubiquit…	sp|O15164|TIF1A_HUMAN	sp|O15164|TIF1A_HUMAN Transcription intermediary factor 1-alpha OS=Homo sapiens OX=9606 GN=TRIM24 PE=1 SV=3	1	19	19	18	28.6	116.83	803830	825590	899410	870680	862650	881100	814470	788540	854280	984780	729360	868310	Quantified	GO:0055074(BP:calcium ion homeostasis);GO:0071391(BP:cellular response to estrogen stimulus);GO:0008285(BP:negative regulation of cell proliferation);GO:0045892(BP:negative regulation of transcription, DNA-templated);GO:0045893(BP:positive regulation of transcription, DNA-templated);GO:0046777(BP:protein autophosphorylation);GO:0030163(BP:protein catabolic process);GO:0016567(BP:protein ubiquitin…	hsa:8805		Nuclear	PF00628(PHD-finger);PF00643(B-box zinc finger);PF00439(Bromodomain)
O15173	Membrane-associated progesterone receptor component 2	PGRMC2	FUNCTION: Required for the maintenance of uterine histoarchitecture and normal female reproductive lifespan (By similarity). May serve as a universal non-classical progesterone receptor in the uterus (Probable). Intracellular heme chaperone required for delivery of labile, or signaling heme, to the nucleus. Plays a role in adipocyte function and systemic glucose homeostasis. In brown fat, which h…	sp|O15173|PGRC2_HUMAN	sp|O15173|PGRC2_HUMAN Membrane-associated progesterone receptor component 2 OS=Homo sapiens OX=9606 GN=PGRMC2 PE=1 SV=1	1	10	9	9	33.2	23.818	2411900	2346300	2149600	2098500	2544600	2555200	1119900	1262300	1385600	788370	1036800	861590	Quantified	GO:0060612(BP:adipose tissue development);GO:0012505(CC:endomembrane system);GO:0005783(CC:endoplasmic reticulum);GO:0016021(CC:integral component of membrane);GO:0016020(CC:membrane);GO:0005635(CC:nuclear envelope);GO:0020037(MF:heme binding);GO:0015232(MF:heme transporter activity);GO:0005496(MF:steroid binding);GO:0003707(MF:steroid hormone receptor activity)	hsa:10424(PGRMC2)	hsa04080(Neuroactive ligand-receptor interaction )	Cytoplasmic;Nuclear	PF00173(Cytochrome b5-like Heme/Steroid binding domain)
O15182	Centrin-3	CETN3	FUNCTION: Plays a fundamental role in microtubule-organizing center structure and function.; FUNCTION: As a component of the TREX-2 complex, involved in the export of mRNAs to the cytoplasm through the nuclear pores. {ECO:0000269|PubMed:22307388, ECO:0000305|PubMed:23591820}.	sp|O15182|CETN3_HUMAN	sp|O15182|CETN3_HUMAN Centrin-3 OS=Homo sapiens OX=9606 GN=CETN3 PE=1 SV=2	1	3	3	3	25.7	19.55	144150	184130	164820	192000	202210	200630	144160	133290	123840	181700	113340	142260	Quantified	GO:0051301(BP:cell division);GO:0007098(BP:centrosome cycle);GO:0051028(BP:mRNA transport);GO:0015031(BP:protein transport);GO:0005814(CC:centriole);GO:0005813(CC:centrosome);GO:0005737(CC:cytoplasm);GO:0005815(CC:microtubule organizing center);GO:0044615(CC:nuclear pore nuclear basket);GO:0005730(CC:nucleolus);GO:0070390(CC:transcription export complex 2);GO:0005509(MF:calcium ion binding);GO:00…	hsa:1070		Cytoplasmic	PF13499(EF-hand domain pair)
O15212	Prefoldin subunit 6	PFDN6	FUNCTION: Binds specifically to cytosolic chaperonin (c-CPN) and transfers target proteins to it. Binds to nascent polypeptide chain and promotes folding in an environment in which there are many competing pathways for nonnative proteins. {ECO:0000269|PubMed:9630229}.	sp|O15212|PFD6_HUMAN	sp|O15212|PFD6_HUMAN Prefoldin subunit 6 OS=Homo sapiens OX=9606 GN=PFDN6 PE=1 SV=1	1	8	8	8	45.7	14.582	1071400	1112400	844520	1014900	1010900	954870	1583400	1449300	1382900	1995000	1459200	1774800	Quantified	GO:0051131(BP:chaperone-mediated protein complex assembly);GO:0006457(BP:protein folding);GO:0005737(CC:cytoplasm);GO:0016272(CC:prefoldin complex);GO:0051087(MF:chaperone binding);GO:0051082(MF:unfolded protein binding)	hsa:10471		Nuclear	PF01920(Prefoldin subunit)
O15213	WD repeat-containing protein 46	WDR46	FUNCTION: Scaffold component of the nucleolar structure. Required for localization of DDX21 and NCL to the granular compartment of the nucleolus. {ECO:0000269|PubMed:23848194}.	sp|O15213|WDR46_HUMAN	sp|O15213|WDR46_HUMAN WD repeat-containing protein 46 OS=Homo sapiens OX=9606 GN=WDR46 PE=1 SV=3	1	12	12	12	29.8	68.07	760340	842840	817840	770310	796110	770900	947040	1035500	1114900	1313600	1002700	1106400	Quantified	GO:0000462(BP:maturation of SSU-rRNA from tricistronic rRNA transcript (SSU-rRNA, 5.8S rRNA, LSU-rRNA));GO:0006364(BP:rRNA processing);GO:0005730(CC:nucleolus);GO:0005654(CC:nucleoplasm);GO:0032040(CC:small-subunit processome);GO:0003723(MF:RNA binding)	hsa:9277		Mitochondrial	PF08149(BING4CT (NUC141) domain)
O15226	NF-kappa-B-repressing factor	NKRF	FUNCTION: Interacts with a specific negative regulatory element (NRE) 5'-AATTCCTCTGA-3' to mediate transcriptional repression of certain NK-kappa-B responsive genes. Involved in the constitutive silencing of the interferon beta promoter, independently of the virus-induced signals, and in the inhibition of the basal and cytokine-induced iNOS promoter activity. Also involved in the regulation of IL…	sp|O15226|NKRF_HUMAN	sp|O15226|NKRF_HUMAN NF-kappa-B-repressing factor OS=Homo sapiens OX=9606 GN=NKRF PE=1 SV=2	1	17	17	17	29.4	77.672	337680	354030	349460	336000	356180	395410	870380	868040	1011200	1232800	900660	896450	Quantified	GO:0045892(BP:negative regulation of transcription, DNA-templated);GO:0045944(BP:positive regulation of transcription by RNA polymerase II);GO:0005730(CC:nucleolus);GO:0005654(CC:nucleoplasm);GO:0005634(CC:nucleus);GO:0001228(MF:DNA-binding transcription activator activity, RNA polymerase II-specific);GO:0003723(MF:RNA binding);GO:0000978(MF:RNA polymerase II proximal promoter sequence-specific D…	hsa:55922		Nuclear	PF01424(R3H domain);PF01585(G-patch domain)
O15228	Dihydroxyacetone phosphate acyltransferase	GNPAT	FUNCTION: Dihydroxyacetonephosphate acyltransferase involved in plasmalogen biosynthesis. {ECO:0000269|PubMed:15687349}.	sp|O15228|GNPAT_HUMAN	sp|O15228|GNPAT_HUMAN Dihydroxyacetone phosphate acyltransferase OS=Homo sapiens OX=9606 GN=GNPAT PE=1 SV=1	1	11	11	11	25.1	77.187	192570	240730	260000	207690	285890	218890	354720	303120	281730	285340	207680	305770	Quantified	GO:0021587(BP:cerebellum morphogenesis);GO:0008611(BP:ether lipid biosynthetic process);GO:0006631(BP:fatty acid metabolic process);GO:0061024(BP:membrane organization);GO:0030913(BP:paranodal junction assembly);GO:0006654(BP:phosphatidic acid biosynthetic process);GO:0008654(BP:phospholipid biosynthetic process);GO:0006625(BP:protein targeting to peroxisome);GO:0042493(BP:response to drug);GO:00…	hsa:8443(GNPAT)	hsa00564(Glycerophospholipid metabolism );hsa04146(Peroxisome )	PlasmaMembrane;Cytoplasmic	PF01553(Acyltransferase)
O15234	Protein CASC3	CASC3	FUNCTION: Required for pre-mRNA splicing as component of the spliceosome (PubMed:28502770, PubMed:29301961). Core component of the splicing-dependent multiprotein exon junction complex (EJC) deposited at splice junctions on mRNAs. The EJC is a dynamic structure consisting of core proteins and several peripheral nuclear and cytoplasmic associated factors that join the complex only transiently eith…	sp|O15234|CASC3_HUMAN	sp|O15234|CASC3_HUMAN Protein CASC3 OS=Homo sapiens OX=9606 GN=CASC3 PE=1 SV=2	1	6	6	6	11.7	76.277	47672	88959	69578	80030	73583	79681	108790	90354	114430	115700	92403	119990	Quantified	GO:0008298(BP:intracellular mRNA localization);GO:0031124(BP:mRNA 3'-end processing);GO:0006406(BP:mRNA export from nucleus);GO:0000398(BP:mRNA splicing, via spliceosome);GO:0000184(BP:nuclear-transcribed mRNA catabolic process, nonsense-mediated decay);GO:0006417(BP:regulation of translation);GO:0006405(BP:RNA export from nucleus);GO:0010494(CC:cytoplasmic stress granule);GO:0005829(CC:cytosol);…	hsa:22794(CASC3)	hsa03013(Nucleocytoplasmic transport );hsa03015(mRNA surveillance pathway )	Nuclear	PF09405(CASC3/Barentsz eIF4AIII binding)
O15235	28S ribosomal protein S12, mitochondrial	MRPS12		sp|O15235|RT12_HUMAN	sp|O15235|RT12_HUMAN 28S ribosomal protein S12, mitochondrial OS=Homo sapiens OX=9606 GN=MRPS12 PE=1 SV=1	1	3	3	3	32.6	15.173	183680	159890	151670	179740	119900	157860	229460	199920	294130	426370	222370	314970	Quantified	GO:0032543(BP:mitochondrial translation);GO:0070125(BP:mitochondrial translational elongation);GO:0070126(BP:mitochondrial translational termination);GO:0006412(BP:translation);GO:0005743(CC:mitochondrial inner membrane);GO:0005761(CC:mitochondrial ribosome);GO:0005763(CC:mitochondrial small ribosomal subunit);GO:0005840(CC:ribosome);GO:0003723(MF:RNA binding);GO:0003735(MF:structural constituent…	hsa:6183(MRPS12)	hsa03010(Ribosome )	Extracellular	PF00164(Ribosomal protein S12/S23)
O15258	Protein RER1	RER1	FUNCTION: Involved in the retrieval of endoplasmic reticulum membrane proteins from the early Golgi compartment. {ECO:0000250}.	sp|O15258|RER1_HUMAN	sp|O15258|RER1_HUMAN Protein RER1 OS=Homo sapiens OX=9606 GN=RER1 PE=1 SV=1	1	6	6	6	33.7	22.958	515440	599380	588560	508810	658480	674310	910870	979770	847550	932750	831420	740030	Quantified	GO:1903078(BP:positive regulation of protein localization to plasma membrane);GO:0006621(BP:protein retention in ER lumen);GO:0006890(BP:retrograde vesicle-mediated transport, Golgi to ER);GO:0071340(BP:skeletal muscle acetylcholine-gated channel clustering);GO:0009986(CC:cell surface);GO:0005783(CC:endoplasmic reticulum);GO:0005793(CC:endoplasmic reticulum-Golgi intermediate compartment);GO:0005…	hsa:11079		PlasmaMembrane	PF03248(Rer1 family)
O15260	Surfeit locus protein 4	SURF4	FUNCTION: May play a role in the maintenance of the architecture of the endoplasmic reticulum-Golgi intermediate compartment and of the Golgi. {ECO:0000269|PubMed:18287528}.	sp|O15260|SURF4_HUMAN	sp|O15260|SURF4_HUMAN Surfeit locus protein 4 OS=Homo sapiens OX=9606 GN=SURF4 PE=1 SV=3	1	6	6	6	24.2	30.394	2852500	2681600	3137600	2786400	2873500	3137900	3541000	3765100	3742900	1658600	3263300	2106800	Quantified	GO:0007030(BP:Golgi organization);GO:0043312(BP:neutrophil degranulation);GO:0010638(BP:positive regulation of organelle organization);GO:0006890(BP:retrograde vesicle-mediated transport, Golgi to ER);GO:0035577(CC:azurophil granule membrane);GO:0005829(CC:cytosol);GO:0005789(CC:endoplasmic reticulum membrane);GO:0005793(CC:endoplasmic reticulum-Golgi intermediate compartment);GO:0033116(CC:endop…	hsa:6836		PlasmaMembrane	PF02077(SURF4 family)
O15269	Serine palmitoyltransferase 1	SPTLC1	FUNCTION: Serine palmitoyltransferase (SPT) (PubMed:19416851). The heterodimer formed with SPTLC2 or SPTLC3 constitutes the catalytic core (PubMed:19416851). The composition of the serine palmitoyltransferase (SPT) complex determines the substrate preference (PubMed:19416851). The SPTLC1-SPTLC2-SPTSSA complex shows a strong preference for C16-CoA substrate, while the SPTLC1-SPTLC3-SPTSSA isozyme …	sp|O15269|SPTC1_HUMAN	sp|O15269|SPTC1_HUMAN Serine palmitoyltransferase 1 OS=Homo sapiens OX=9606 GN=SPTLC1 PE=1 SV=1	1	7	7	7	20.7	52.743	218590	304980	298530	324150	323650	376730	552700	570010	536190	319490	531800	744570	Quantified	GO:0046513(BP:ceramide biosynthetic process);GO:1904504(BP:positive regulation of lipophagy);GO:1904649(BP:regulation of fat cell apoptotic process);GO:0046511(BP:sphinganine biosynthetic process);GO:0030148(BP:sphingolipid biosynthetic process);GO:0006665(BP:sphingolipid metabolic process);GO:0006686(BP:sphingomyelin biosynthetic process);GO:0046512(BP:sphingosine biosynthetic process);GO:000578…	hsa:10558(SPTLC1)	hsa00600(Sphingolipid metabolism );hsa04071(Sphingolipid signaling pathway )	Cytoplasmic	PF00155(Aminotransferase class I and II)
O15270	Serine palmitoyltransferase 2	SPTLC2	FUNCTION: Serine palmitoyltransferase (SPT). The heterodimer formed with LCB1/SPTLC1 constitutes the catalytic core. The composition of the serine palmitoyltransferase (SPT) complex determines the substrate preference. The SPTLC1-SPTLC2-SPTSSA complex shows a strong preference for C16-CoA substrate, while the SPTLC1-SPTLC2-SPTSSB complex displays a preference for C18-CoA substrate. Plays an impor…	sp|O15270|SPTC2_HUMAN	sp|O15270|SPTC2_HUMAN Serine palmitoyltransferase 2 OS=Homo sapiens OX=9606 GN=SPTLC2 PE=1 SV=1	1	11	11	11	31.3	62.924	91942	117520	124600	67456	79558	39520	445460	444800	537910	502770	431240	603430	Quantified	GO:0060612(BP:adipose tissue development);GO:0046513(BP:ceramide biosynthetic process);GO:1904504(BP:positive regulation of lipophagy);GO:0046511(BP:sphinganine biosynthetic process);GO:0030148(BP:sphingolipid biosynthetic process);GO:0006686(BP:sphingomyelin biosynthetic process);GO:0046512(BP:sphingosine biosynthetic process);GO:0005789(CC:endoplasmic reticulum membrane);GO:0016021(CC:integral …	hsa:9517(SPTLC2)	hsa04071(Sphingolipid signaling pathway );hsa00600(Sphingolipid metabolism )	Mitochondrial;	PF00155(Aminotransferase class I and II)
O15294	UDP-N-acetylglucosamine--peptide N-acetylglucosaminyltransferase 110 kDa subunit	OGT	FUNCTION: Catalyzes the transfer of a single N-acetylglucosamine from UDP-GlcNAc to a serine or threonine residue in cytoplasmic and nuclear proteins resulting in their modification with a beta-linked N-acetylglucosamine (O-GlcNAc) (PubMed:26678539, PubMed:23103939, PubMed:21240259, PubMed:21285374, PubMed:15361863). Glycosylates a large and diverse number of proteins including histone H2B, AKT1,…	sp|O15294|OGT1_HUMAN	sp|O15294|OGT1_HUMAN UDP-N-acetylglucosamine--peptide N-acetylglucosaminyltransferase 110 kDa subunit OS=Homo sapiens OX=9606 GN=OGT PE=1 SV=3	1	23	23	23	32.5	116.92	1449700	1584500	1595100	1490100	1401100	1358400	1439100	1359100	1365100	1640200	1375500	1200800	Quantified	GO:0006915(BP:apoptotic process);GO:0032922(BP:circadian regulation of gene expression);GO:0080182(BP:histone H3-K4 trimethylation);GO:0043984(BP:histone H4-K16 acetylation);GO:0043981(BP:histone H4-K5 acetylation);GO:0043982(BP:histone H4-K8 acetylation);GO:0032435(BP:negative regulation of proteasomal ubiquitin-dependent protein catabolic process);GO:0031397(BP:negative regulation of protein ub…	hsa:8473(OGT)	hsa04931(Insulin resistance );hsa00514(Other types of O-glycan biosynthesis )	Cytoplasmic	PF13424(Tetratricopeptide repeat);PF00515(Tetratricopeptide repeat);PF13181(Tetratricopeptide repeat);PF13414(TPR repeat);PF13844(Glycosyl transferase family 41)
O15297	Protein phosphatase 1D	PPM1D	FUNCTION: Involved in the negative regulation of p53 expression (PubMed:23242139). Required for the relief of p53-dependent checkpoint mediated cell cycle arrest. Binds to and dephosphorylates 'Ser-15' of TP53 and 'Ser-345' of CHEK1 which contributes to the functional inactivation of these proteins (PubMed:15870257, PubMed:16311512). Mediates MAPK14 dephosphorylation and inactivation (PubMed:2128…	sp|O15297|PPM1D_HUMAN	sp|O15297|PPM1D_HUMAN Protein phosphatase 1D OS=Homo sapiens OX=9606 GN=PPM1D PE=1 SV=1	1	5	5	5	12.6	66.674	70449	146970	75354	101740	90482	105090	79352	48347	78936	118590	83008	115480	Quantified	GO:0009267(BP:cellular response to starvation);GO:0006342(BP:chromatin silencing);GO:0030330(BP:DNA damage response, signal transduction by p53 class mediator);GO:0006306(BP:DNA methylation);GO:0000086(BP:G2/M transition of mitotic cell cycle);GO:0008285(BP:negative regulation of cell proliferation);GO:0045814(BP:negative regulation of gene expression, epigenetic);GO:0035970(BP:peptidyl-threonine…	hsa:8493(PPM1D)	hsa04115(p53 signaling pathway )	Nuclear	PF00481(Protein phosphatase 2C)
O15305	Phosphomannomutase 2	PMM2	FUNCTION: Involved in the synthesis of the GDP-mannose and dolichol-phosphate-mannose required for a number of critical mannosyl transfer reactions. {ECO:0000250}.	sp|O15305|PMM2_HUMAN	sp|O15305|PMM2_HUMAN Phosphomannomutase 2 OS=Homo sapiens OX=9606 GN=PMM2 PE=1 SV=1	1	6	6	6	24.4	28.082	102110	157020	69300	86412	144590	164220	356040	331670	227180	507960	374660	333050	Quantified	GO:0009298(BP:GDP-mannose biosynthetic process);GO:0006013(BP:mannose metabolic process);GO:0006486(BP:protein glycosylation);GO:0006487(BP:protein N-linked glycosylation);GO:0045047(BP:protein targeting to ER);GO:0005829(CC:cytosol);GO:0043025(CC:neuronal cell body);GO:0005654(CC:nucleoplasm);GO:0004615(MF:phosphomannomutase activity)	hsa:5373(PMM2)	hsa00051(Fructose and mannose metabolism );hsa01240(Biosynthesis of cofactors );hsa01250(Biosynthesis of nucleotide sugars );hsa00520(Amino sugar and nucleotide sugar metabolism )	Cytoplasmic	PF03332(Eukaryotic phosphomannomutase)
O15321	Transmembrane 9 superfamily member 1	TM9SF1	FUNCTION: Plays an essential role in autophagy. {ECO:0000269|PubMed:19029833}.	sp|O15321|TM9S1_HUMAN	sp|O15321|TM9S1_HUMAN Transmembrane 9 superfamily member 1 OS=Homo sapiens OX=9606 GN=TM9SF1 PE=2 SV=2	1	3	3	3	9.7	68.86	67190	65094	79428	92373	70534	84310	54072	58858	77020	165150	43421	45805	Quantified	GO:0006914(BP:autophagy);GO:0072657(BP:protein localization to membrane);GO:0000421(CC:autophagosome membrane);GO:0031410(CC:cytoplasmic vesicle);GO:0016021(CC:integral component of membrane);GO:0005765(CC:lysosomal membrane);GO:0016020(CC:membrane)	hsa:10548		PlasmaMembrane	PF02990(Endomembrane protein 70)
O15344	E3 ubiquitin-protein ligase Midline-1	MID1	FUNCTION: Has E3 ubiquitin ligase activity towards IGBP1, promoting its monoubiquitination, which results in deprotection of the catalytic subunit of protein phosphatase PP2A, and its subsequent degradation by polyubiquitination. {ECO:0000269|PubMed:10400985, ECO:0000269|PubMed:11685209, ECO:0000269|PubMed:22613722}.	sp|O15344|TRI18_HUMAN	sp|O15344|TRI18_HUMAN E3 ubiquitin-protein ligase Midline-1 OS=Homo sapiens OX=9606 GN=MID1 PE=1 SV=1	1	2	2	2	4.6	75.25		29482	28505	13998	27379		17335			27662	15605		Quantified	GO:0060333(BP:interferon-gamma-mediated signaling pathway);GO:0000226(BP:microtubule cytoskeleton organization);GO:0007026(BP:negative regulation of microtubule depolymerization);GO:0007389(BP:pattern specification process);GO:0032874(BP:positive regulation of stress-activated MAPK cascade);GO:0035372(BP:protein localization to microtubule);GO:0005829(CC:cytosol);GO:0005874(CC:microtubule);GO:000…	hsa:4281(MID1)	hsa04120(Ubiquitin mediated proteolysis )	Nuclear	PF00041(Fibronectin type III domain);PF00643(B-box zinc finger);PF00622(SPRY domain);PF13765(SPRY-associated domain);PF13445(RING-type zinc-finger)
O15347	High mobility group protein B3	HMGB3	FUNCTION: Multifunctional protein with various roles in different cellular compartments. May act in a redox sensitive manner. Associates with chromatin and binds DNA with a preference to non-canonical DNA structures such as single-stranded DNA. Can bent DNA and enhance DNA flexibility by looping thus providing a mechanism to promote activities on various gene promoters (By similarity). Proposed t…	sp|O15347|HMGB3_HUMAN	sp|O15347|HMGB3_HUMAN High mobility group protein B3 OS=Homo sapiens OX=9606 GN=HMGB3 PE=1 SV=4	1	12	12	12	35	22.98	6166300	6558000	5838200	6951500	6258600	6622800	8097100	8636700	8625100	12274000	9642800	11095000	Quantified	GO:0006338(BP:chromatin remodeling);GO:0032392(BP:DNA geometric change);GO:0006310(BP:DNA recombination);GO:0045087(BP:innate immune response);GO:0007275(BP:multicellular organism development);GO:0045578(BP:negative regulation of B cell differentiation);GO:0045638(BP:negative regulation of myeloid cell differentiation);GO:0045089(BP:positive regulation of innate immune response);GO:0045944(BP:pos…	hsa:3149		Nuclear	PF00505(HMG (high mobility group) box);PF09011(HMG-box domain)
O15350	Tumor protein p73	TP73	FUNCTION: Participates in the apoptotic response to DNA damage. Isoforms containing the transactivation domain are pro-apoptotic, isoforms lacking the domain are anti-apoptotic and block the function of p53 and transactivating p73 isoforms. May be a tumor suppressor protein. {ECO:0000269|PubMed:10203277, ECO:0000269|PubMed:11753569, ECO:0000269|PubMed:18174154}.	sp|O15350|P73_HUMAN	sp|O15350|P73_HUMAN Tumor protein p73 OS=Homo sapiens OX=9606 GN=TP73 PE=1 SV=1	1	1	1	1	2.7	69.623			1415.6				8499.5	33330	33272	1801	12272	2550.5	Quantified	GO:0000187(BP:activation of MAPK activity);GO:0007050(BP:cell cycle arrest);GO:0006974(BP:cellular response to DNA damage stimulus);GO:0008630(BP:intrinsic apoptotic signaling pathway in response to DNA damage);GO:0042771(BP:intrinsic apoptotic signaling pathway in response to DNA damage by p53 class mediator);GO:0001822(BP:kidney development);GO:0006298(BP:mismatch repair);GO:0060044(BP:negative…	hsa:7161(TP73)	hsa04115(p53 signaling pathway );hsa05162(Measles );hsa04722(Neurotrophin signaling pathway );hsa04390(Hippo signaling pathway )	Nuclear	PF07647(SAM domain (Sterile alpha motif));PF00870(P53 DNA-binding domain);PF07710(P53 tetramerisation motif)
O15355	Protein phosphatase 1G	PPM1G		sp|O15355|PPM1G_HUMAN	sp|O15355|PPM1G_HUMAN Protein phosphatase 1G OS=Homo sapiens OX=9606 GN=PPM1G PE=1 SV=1	1	23	23	23	53.5	59.271	5549800	5686100	5730800	6020700	6287000	6410100	8285000	8208700	8759700	12940000	9216400	9733500	Quantified	GO:0007050(BP:cell cycle arrest);GO:0035970(BP:peptidyl-threonine dephosphorylation);GO:0006470(BP:protein dephosphorylation);GO:0005737(CC:cytoplasm);GO:0016020(CC:membrane);GO:0005654(CC:nucleoplasm);GO:0005634(CC:nucleus);GO:0004724(MF:magnesium-dependent protein serine/threonine phosphatase activity);GO:0046872(MF:metal ion binding);GO:0004722(MF:protein serine/threonine phosphatase activity)	hsa:5496		Nuclear	PF00481(Protein phosphatase 2C)
O15357	Phosphatidylinositol 3,4,5-trisphosphate 5-phosphatase 2	INPPL1	FUNCTION: Phosphatidylinositol (PtdIns) phosphatase that specifically hydrolyzes the 5-phosphate of phosphatidylinositol-3,4,5-trisphosphate (PtdIns(3,4,5)P3) to produce PtdIns(3,4)P2, thereby negatively regulating the PI3K (phosphoinositide 3-kinase) pathways. Plays a central role in regulation of PI3K-dependent insulin signaling, although the precise molecular mechanisms and signaling pathways …	sp|O15357|SHIP2_HUMAN	sp|O15357|SHIP2_HUMAN Phosphatidylinositol 3,4,5-trisphosphate 5-phosphatase 2 OS=Homo sapiens OX=9606 GN=INPPL1 PE=1 SV=2	1	20	20	19	22.3	138.6	706750	681080	673840	625590	607990	727430	395560	302980	317460	377680	392630	359070	Quantified	GO:0007015(BP:actin filament organization);GO:0007155(BP:cell adhesion);GO:0019221(BP:cytokine-mediated signaling pathway);GO:0001958(BP:endochondral ossification);GO:0006897(BP:endocytosis);GO:0006006(BP:glucose metabolic process);GO:0002376(BP:immune system process);GO:0043647(BP:inositol phosphate metabolic process);GO:0008285(BP:negative regulation of cell proliferation);GO:0010629(BP:negativ…	hsa:3636(INPPL1)	hsa04910(Insulin signaling pathway );hsa00562(Inositol phosphate metabolism );hsa04070(Phosphatidylinositol signaling system );hsa04666(Fc gamma R-mediated phagocytosis );hsa04662(B cell receptor signaling pathway )	Nuclear	PF00536(SAM domain (Sterile alpha motif));PF00017(SH2 domain);PF03372(Endonuclease/Exonuclease/phosphatase family)
O15371	Eukaryotic translation initiation factor 3 subunit D	EIF3D	FUNCTION: mRNA cap-binding component of the eukaryotic translation initiation factor 3 (eIF-3) complex, a complex required for several steps in the initiation of protein synthesis of a specialized repertoire of mRNAs (PubMed:27462815). The eIF-3 complex associates with the 40S ribosome and facilitates the recruitment of eIF-1, eIF-1A, eIF-2:GTP:methionyl-tRNAi and eIF-5 to form the 43S pre-initia…	sp|O15371|EIF3D_HUMAN	sp|O15371|EIF3D_HUMAN Eukaryotic translation initiation factor 3 subunit D OS=Homo sapiens OX=9606 GN=EIF3D PE=1 SV=1	1	24	24	24	58.2	63.972	4372300	4182800	4518600	4072700	4006700	4088000	5068400	5431300	5400900	5781200	4983000	4434900	Quantified	GO:0002191(BP:cap-dependent translational initiation);GO:0001732(BP:formation of cytoplasmic translation initiation complex);GO:0075522(BP:IRES-dependent viral translational initiation);GO:1902416(BP:positive regulation of mRNA binding);GO:0045727(BP:positive regulation of translation);GO:0006413(BP:translational initiation);GO:0075525(BP:viral translational termination-reinitiation);GO:0005829(C…	hsa:8664		Nuclear	PF05091(Eukaryotic translation initiation factor 3 subunit 7 (eIF-3))
O15372	Eukaryotic translation initiation factor 3 subunit H	EIF3H	FUNCTION: Component of the eukaryotic translation initiation factor 3 (eIF-3) complex, which is required for several steps in the initiation of protein synthesis (PubMed:17581632, PubMed:25849773, PubMed:27462815). The eIF-3 complex associates with the 40S ribosome and facilitates the recruitment of eIF-1, eIF-1A, eIF-2:GTP:methionyl-tRNAi and eIF-5 to form the 43S pre-initiation complex (43S PIC…	sp|O15372|EIF3H_HUMAN	sp|O15372|EIF3H_HUMAN Eukaryotic translation initiation factor 3 subunit H OS=Homo sapiens OX=9606 GN=EIF3H PE=1 SV=1	1	20	20	20	73.6	39.93	3184000	3523300	3273800	3638000	3483800	3778900	4425500	4502700	4151800	3794200	4059700	3648800	Quantified	GO:0001732(BP:formation of cytoplasmic translation initiation complex);GO:0006446(BP:regulation of translational initiation);GO:0006413(BP:translational initiation);GO:0005829(CC:cytosol);GO:0016282(CC:eukaryotic 43S preinitiation complex);GO:0033290(CC:eukaryotic 48S preinitiation complex);GO:0005852(CC:eukaryotic translation initiation factor 3 complex);GO:0071541(CC:eukaryotic translation init…	hsa:8667(EIF3H)	hsa05162(Measles )	Nuclear	PF01398(JAB1/Mov34/MPN/PAD-1 ubiquitin protease)
O15379	Histone deacetylase 3	HDAC3	FUNCTION: Responsible for the deacetylation of lysine residues on the N-terminal part of the core histones (H2A, H2B, H3 and H4), and some other non-histone substrates. Histone deacetylation gives a tag for epigenetic repression and plays an important role in transcriptional regulation, cell cycle progression and developmental events. Histone deacetylases act via the formation of large multiprote…	sp|O15379|HDAC3_HUMAN	sp|O15379|HDAC3_HUMAN Histone deacetylase 3 OS=Homo sapiens OX=9606 GN=HDAC3 PE=1 SV=2	1	9	8	8	29.7	48.847	568370	526780	614920	498290	514470	523840	312070	377560	417650	383490	363500	296850	Quantified	GO:0071498(BP:cellular response to fluid shear stress);GO:0006325(BP:chromatin organization);GO:0032922(BP:circadian regulation of gene expression);GO:0007623(BP:circadian rhythm);GO:0070932(BP:histone H3 deacetylation);GO:0070933(BP:histone H4 deacetylation);GO:0043066(BP:negative regulation of apoptotic process);GO:0046329(BP:negative regulation of JNK cascade);GO:0000122(BP:negative regulation…	hsa:8841(HDAC3)	hsa04613(Neutrophil extracellular trap formation );hsa05034(Alcoholism );hsa05203(Viral carcinogenesis );hsa04919(Thyroid hormone signaling pathway )	Nuclear	PF00850(Histone deacetylase domain)
O15381	Nuclear valosin-containing protein-like	NVL	FUNCTION: Participates in the assembly of the telomerase holoenzyme and effecting of telomerase activity via its interaction with TERT (PubMed:22226966). Involved in both early and late stages of the pre-rRNA processing pathways (PubMed:26166824). Spatiotemporally regulates 60S ribosomal subunit biogenesis in the nucleolus (PubMed:15469983, PubMed:16782053, PubMed:29107693, PubMed:26456651). Cata…	sp|O15381|NVL_HUMAN	sp|O15381|NVL_HUMAN Nuclear valosin-containing protein-like OS=Homo sapiens OX=9606 GN=NVL PE=1 SV=1	1	20	20	20	33.4	95.05	107050	125760	206900	209560	119600	135400	678830	860970	799320	936300	629330	854480	Quantified	GO:0032092(BP:positive regulation of protein binding);GO:0051973(BP:positive regulation of telomerase activity);GO:1904749(BP:regulation of protein localization to nucleolus);GO:0042273(BP:ribosomal large subunit biogenesis);GO:0042254(BP:ribosome biogenesis);GO:0006364(BP:rRNA processing);GO:0016020(CC:membrane);GO:0005730(CC:nucleolus);GO:0005654(CC:nucleoplasm);GO:0005634(CC:nucleus);GO:000569…	hsa:4931(NVL)	hsa03008(Ribosome biogenesis in eukaryotes )	Nuclear	PF16725(Nucleolin binding domain);PF00004(ATPase family associated with various cellular activities (AAA))
O15382	Branched-chain-amino-acid aminotransferase, mitochondrial	BCAT2	FUNCTION: Catalyzes the first reaction in the catabolism of the essential branched chain amino acids leucine, isoleucine, and valine. May also function as a transporter of branched chain alpha-keto acids.	sp|O15382|BCAT2_HUMAN	sp|O15382|BCAT2_HUMAN Branched-chain-amino-acid aminotransferase, mitochondrial OS=Homo sapiens OX=9606 GN=BCAT2 PE=1 SV=2	1	13	13	13	39.3	44.287	1507500	1577400	1686400	1537500	1370700	1430900	2319600	2240000	2409800	1942800	1953700	2014600	Quantified	GO:0009082(BP:branched-chain amino acid biosynthetic process);GO:0009083(BP:branched-chain amino acid catabolic process);GO:1990830(BP:cellular response to leukemia inhibitory factor);GO:0006550(BP:isoleucine catabolic process);GO:0009098(BP:leucine biosynthetic process);GO:0010817(BP:regulation of hormone levels);GO:0009099(BP:valine biosynthetic process);GO:0005759(CC:mitochondrial matrix);GO:0…	hsa:587(BCAT2)	hsa00770(Pantothenate and CoA biosynthesis );hsa01240(Biosynthesis of cofactors );hsa00290(Valine, leucine and isoleucine biosynthesis );hsa00280(Valine, leucine and isoleucine degradation );hsa00270(Cysteine and methionine metabolism )	Mitochondrial	PF01063(Amino-transferase class IV)
O15391	Transcription factor YY2	YY2	FUNCTION: Functions as a multifunctional transcription factor that may exhibit positive and negative control on a large number of genes. May antagonize YY1 and function in development and differentiation. {ECO:0000269|PubMed:16260628}.	sp|O15391|TYY2_HUMAN	sp|O15391|TYY2_HUMAN Transcription factor YY2 OS=Homo sapiens OX=9606 GN=YY2 PE=2 SV=1	1	5	3	3	14	41.347	121500	104920	151010	124580	326120			26786	127020	122420	64775	79164	Quantified	GO:0045944(BP:positive regulation of transcription by RNA polymerase II);GO:0006357(BP:regulation of transcription by RNA polymerase II);GO:0000790(CC:nuclear chromatin);GO:0005634(CC:nucleus);GO:0031519(CC:PcG protein complex);GO:0005667(CC:transcription factor complex);GO:0000987(MF:proximal promoter sequence-specific DNA binding);GO:0003677(MF:DNA binding);GO:0001228(MF:DNA-binding transcripti…	hsa:404281		Nuclear	PF00096(Zinc finger, C2H2 type)
O15392	Baculoviral IAP repeat-containing protein 5	BIRC5	FUNCTION: Multitasking protein that has dual roles in promoting cell proliferation and preventing apoptosis (PubMed:9859993, PubMed:21364656, PubMed:20627126, PubMed:25778398, PubMed:28218735). Component of a chromosome passage protein complex (CPC) which is essential for chromosome alignment and segregation during mitosis and cytokinesis (PubMed:16322459). Acts as an important regulator of the l…	sp|O15392|BIRC5_HUMAN	sp|O15392|BIRC5_HUMAN Baculoviral IAP repeat-containing protein 5 OS=Homo sapiens OX=9606 GN=BIRC5 PE=1 SV=3	1	6	6	6	58.5	16.389	407840	432430	424070	436080	381650	338090	310940	316250	299980	393080	279200	338070	Quantified	GO:0051301(BP:cell division);GO:0007059(BP:chromosome segregation);GO:0019221(BP:cytokine-mediated signaling pathway);GO:0051303(BP:establishment of chromosome localization);GO:0000086(BP:G2/M transition of mitotic cell cycle);GO:0000278(BP:mitotic cell cycle);GO:0000281(BP:mitotic cytokinesis);GO:0090307(BP:mitotic spindle assembly);GO:0007094(BP:mitotic spindle assembly checkpoint);GO:0043066(B…	hsa:332(BIRC5)	hsa05200(Pathways in cancer );hsa04390(Hippo signaling pathway );hsa01524(Platinum drug resistance );hsa05207(Chemical carcinogenesis - receptor activation );hsa04210(Apoptosis );hsa04215(Apoptosis - multiple species );hsa05161(Hepatitis B );hsa05210(Colorectal cancer )	Cytoplasmic	PF00653(Inhibitor of Apoptosis domain)
O15397	Importin-8	IPO8	FUNCTION: Seems to function in nuclear protein import, either by acting as autonomous nuclear transport receptor or as an adapter-like protein in association with the importin-beta subunit KPNB1. Acting autonomously, is thought to serve itself as receptor for nuclear localization signals (NLS) and to promote translocation of import substrates through the nuclear pore complex (NPC) by an energy re…	sp|O15397|IPO8_HUMAN	sp|O15397|IPO8_HUMAN Importin-8 OS=Homo sapiens OX=9606 GN=IPO8 PE=1 SV=2	1	14	13	13	18.1	119.94	738890	793090	941750	716850	712880	666790	499900	528750	435930	588340	486370	523710	Quantified	GO:0006606(BP:protein import into nucleus);GO:0060964(BP:regulation of gene silencing by miRNA);GO:0007165(BP:signal transduction);GO:0005829(CC:cytosol);GO:0005635(CC:nuclear envelope);GO:0005654(CC:nucleoplasm);GO:0008536(MF:Ran GTPase binding)	hsa:10526(IPO8)	hsa03013(Nucleocytoplasmic transport )	Cytoplasmic	PF08506(Cse1);PF03810(Importin-beta N-terminal domain)
O15400	Syntaxin-7	STX7	FUNCTION: May be involved in protein trafficking from the plasma membrane to the early endosome (EE) as well as in homotypic fusion of endocytic organelles. Mediates the endocytic trafficking from early endosomes to late endosomes and lysosomes.	sp|O15400|STX7_HUMAN	sp|O15400|STX7_HUMAN Syntaxin-7 OS=Homo sapiens OX=9606 GN=STX7 PE=1 SV=4	1	1	1	1	5.7	29.815			25020		43881						59484	17958	Quantified	GO:0006886(BP:intracellular protein transport);GO:0070925(BP:organelle assembly);GO:0051640(BP:organelle localization);GO:1902685(BP:positive regulation of receptor localization to synapse);GO:0001916(BP:positive regulation of T cell mediated cytotoxicity);GO:1903076(BP:regulation of protein localization to plasma membrane);GO:0048278(BP:vesicle docking);GO:0006906(BP:vesicle fusion);GO:0042582(C…	hsa:8417(STX7)	hsa04130(SNARE interactions in vesicular transport );hsa04145(Phagosome )	Nuclear	PF14523(Syntaxin-like protein);PF05739(SNARE domain)
O15431	High affinity copper uptake protein 1	SLC31A1	FUNCTION: High-affinity, saturable copper transporter involved in dietary copper uptake. {ECO:0000269|PubMed:11734551}.	sp|O15431|COPT1_HUMAN	sp|O15431|COPT1_HUMAN High affinity copper uptake protein 1 OS=Homo sapiens OX=9606 GN=SLC31A1 PE=1 SV=1	1	2	2	2	15.8	21.09	474870	315710	271390	253530	190650	265260	22920	44809	13048	23058		3531.3	Quantified	GO:0006878(BP:cellular copper ion homeostasis);GO:0072719(BP:cellular response to cisplatin);GO:0098705(BP:copper ion import across plasma membrane);GO:0006825(BP:copper ion transport);GO:0005623(CC:cell);GO:0005887(CC:integral component of plasma membrane);GO:0005770(CC:late endosome);GO:0043025(CC:neuronal cell body);GO:0005886(CC:plasma membrane);GO:0055037(CC:recycling endosome);GO:0005375(MF…	hsa:1317(SLC31A1)	hsa01524(Platinum drug resistance );hsa04978(Mineral absorption )	PlasmaMembrane	PF04145(Ctr copper transporter family)
O15439	ATP-binding cassette sub-family C member 4	ABCC4	FUNCTION: May be an organic anion pump relevant to cellular detoxification.	sp|O15439|MRP4_HUMAN	sp|O15439|MRP4_HUMAN ATP-binding cassette sub-family C member 4 OS=Homo sapiens OX=9606 GN=ABCC4 PE=1 SV=3	1	16	16	16	17.4	149.52	885580	751800	670520	505660	476750	476400	24584	37120	76886	66286	61214	52817	Quantified	GO:0060271(BP:cilium assembly);GO:0140115(BP:export across plasma membrane);GO:0002576(BP:platelet degranulation);GO:0048661(BP:positive regulation of smooth muscle cell proliferation);GO:0032310(BP:prostaglandin secretion);GO:0042493(BP:response to drug);GO:0014070(BP:response to organic cyclic compound);GO:0010243(BP:response to organonitrogen compound);GO:0055085(BP:transmembrane transport);GO…	hsa:10257(ABCC4)	hsa01523(Antifolate resistance );hsa02010(ABC transporters );hsa04976(Bile secretion );hsa04024(cAMP signaling pathway )	PlasmaMembrane	PF00005(ABC transporter);PF00664(ABC transporter transmembrane region)
O15440	ATP-binding cassette sub-family C member 5	ABCC5	FUNCTION: Acts as a multispecific organic anion pump which can transport nucleotide analogs. Heme transporter required for the translocation of cytosolic heme to the secretory pathway (PubMed:24836561). {ECO:0000269|PubMed:10840050, ECO:0000269|PubMed:24836561}.	sp|O15440|MRP5_HUMAN	sp|O15440|MRP5_HUMAN ATP-binding cassette sub-family C member 5 OS=Homo sapiens OX=9606 GN=ABCC5 PE=1 SV=2	1	1	1	1	0.8	160.66	29790		26352	11891	21685	20038	28025	29834			25037		Quantified	GO:0140115(BP:export across plasma membrane);GO:0030213(BP:hyaluronan biosynthetic process);GO:0055085(BP:transmembrane transport);GO:0042908(BP:xenobiotic transport);GO:0016323(CC:basolateral plasma membrane);GO:0010008(CC:endosome membrane);GO:0005796(CC:Golgi lumen);GO:0005887(CC:integral component of plasma membrane);GO:0016020(CC:membrane);GO:0005886(CC:plasma membrane);GO:0005524(MF:ATP bin…	hsa:10057(ABCC5)	hsa01523(Antifolate resistance );hsa02010(ABC transporters )	PlasmaMembrane	PF00005(ABC transporter);PF00664(ABC transporter transmembrane region)
O15442	Metallophosphoesterase domain-containing protein 1	MPPED1	FUNCTION: May have metallophosphoesterase activity (in vitro). {ECO:0000250}.	sp|O15442|MPPD1_HUMAN	sp|O15442|MPPD1_HUMAN Metallophosphoesterase domain-containing protein 1 OS=Homo sapiens OX=9606 GN=MPPED1 PE=1 SV=3	1	5	5	5	25.2	37.207	200350	176410	240790	165730	159460	156160	107460	105850	126290	100800	57734	45551	Quantified	GO:0016787(MF:hydrolase activity)	hsa:758			PF00149(Calcineurin-like phosphoesterase)
O15446	DNA-directed RNA polymerase I subunit RPA34	POLR1G	FUNCTION: DNA-dependent RNA polymerase catalyzes the transcription of DNA into RNA using the four ribonucleoside triphosphates as substrates. Component of RNA polymerase I which synthesizes ribosomal RNA precursors. Isoform 1 is involved in UBTF-activated transcription, presumably at a step following PIC formation.; FUNCTION: Isoform 2 has been described as a component of preformed T-cell recepto…	sp|O15446|RPA34_HUMAN	sp|O15446|RPA34_HUMAN DNA-directed RNA polymerase I subunit RPA34 OS=Homo sapiens OX=9606 GN=POLR1G PE=1 SV=1	1	9	9	9	39.6	54.985		197880	102330	133790	165880	127770	561920	902850	789110	1305100	580570	1118000	Quantified	GO:0042790(BP:nucleolar large rRNA transcription by RNA polymerase I);GO:0045815(BP:positive regulation of gene expression, epigenetic);GO:0009303(BP:rRNA transcription);GO:0006363(BP:termination of RNA polymerase I transcription);GO:0006362(BP:transcription elongation from RNA polymerase I promoter);GO:0006361(BP:transcription initiation from RNA polymerase I promoter);GO:0007169(BP:transmembran…	hsa:10849(POLR1G)	hsa03020(RNA polymerase )	Nuclear	PF08208(DNA-directed RNA polymerase I subunit RPA34.5)
O15460	Prolyl 4-hydroxylase subunit alpha-2	P4HA2	FUNCTION: Catalyzes the post-translational formation of 4-hydroxyproline in -Xaa-Pro-Gly- sequences in collagens and other proteins.	sp|O15460|P4HA2_HUMAN	sp|O15460|P4HA2_HUMAN Prolyl 4-hydroxylase subunit alpha-2 OS=Homo sapiens OX=9606 GN=P4HA2 PE=1 SV=1	1	13	13	13	36.6	60.901	1519000	1555500	1713200	1807900	1562600	1795000	509460	664290	479680	625160	452610	496150	Quantified	GO:0018401(BP:peptidyl-proline hydroxylation to 4-hydroxy-L-proline);GO:0005829(CC:cytosol);GO:0005783(CC:endoplasmic reticulum);GO:0005788(CC:endoplasmic reticulum lumen);GO:0043231(CC:intracellular membrane-bounded organelle);GO:0005654(CC:nucleoplasm);GO:0009055(MF:electron transfer activity);GO:0005506(MF:iron ion binding);GO:0031418(MF:L-ascorbic acid binding);GO:0016702(MF:oxidoreductase ac…	hsa:8974(P4HA2)	hsa00330(Arginine and proline metabolism )	ER	PF13640(2OG-Fe(II) oxygenase superfamily);PF08336(Prolyl 4-Hydroxylase alpha-subunit, N-terminal region)
O15492	Regulator of G-protein signaling 16	RGS16	FUNCTION: Regulates G protein-coupled receptor signaling cascades. Inhibits signal transduction by increasing the GTPase activity of G protein alpha subunits, thereby driving them into their inactive GDP-bound form (PubMed:11602604, PubMed:18434541). Plays an important role in the phototransduction cascade by regulating the lifetime and effective concentration of activated transducin alpha. May r…	sp|O15492|RGS16_HUMAN;sp|P57771|RGS8_HUMAN	sp|O15492|RGS16_HUMAN Regulator of G-protein signaling 16 OS=Homo sapiens OX=9606 GN=RGS16 PE=1 SV=2	2	5	5	5	42.1	22.748			5241.5	3700.9			169810	145070	167830	143830	63353	130910	Quantified	GO:0007186(BP:G protein-coupled receptor signaling pathway);GO:0009968(BP:negative regulation of signal transduction);GO:0043547(BP:positive regulation of GTPase activity);GO:0008277(BP:regulation of G protein-coupled receptor signaling pathway);GO:0007601(BP:visual perception);GO:0005737(CC:cytoplasm);GO:0031224(CC:intrinsic component of membrane);GO:0005886(CC:plasma membrane);GO:0005516(MF:cal…	hsa:6004		Extracellular;Nuclear	PF00615(Regulator of G protein signaling domain)
O15498	Synaptobrevin homolog YKT6	YKT6	FUNCTION: Vesicular soluble NSF attachment protein receptor (v-SNARE) mediating vesicle docking and fusion to a specific acceptor cellular compartment. Functions in endoplasmic reticulum to Golgi transport; as part of a SNARE complex composed of GOSR1, GOSR2 and STX5. Functions in early/recycling endosome to TGN transport; as part of a SNARE complex composed of BET1L, GOSR1 and STX5. Has a S-palm…	sp|O15498|YKT6_HUMAN	sp|O15498|YKT6_HUMAN Synaptobrevin homolog YKT6 OS=Homo sapiens OX=9606 GN=YKT6 PE=1 SV=1	1	8	8	8	54.5	22.417	1530500	1462400	1467900	1405000	1460100	1450300	994670	1130800	1024600	1174100	1082800	1123600	Quantified	GO:0006888(BP:ER to Golgi vesicle-mediated transport);GO:0015031(BP:protein transport);GO:0042147(BP:retrograde transport, endosome to Golgi);GO:0006904(BP:vesicle docking involved in exocytosis);GO:0006903(BP:vesicle targeting);GO:0097440(CC:apical dendrite);GO:0097441(CC:basal dendrite);GO:0005623(CC:cell);GO:0005737(CC:cytoplasm);GO:0030659(CC:cytoplasmic vesicle membrane);GO:0005829(CC:cytoso…	hsa:10652(YKT6)	hsa04130(SNARE interactions in vesicular transport )	Extracellular;Nuclear	PF13774(Regulated-SNARE-like domain);PF00957(Synaptobrevin)
O15504	Nucleoporin NUP42	NUP42	FUNCTION: Required for the export of mRNAs containing poly(A) tails from the nucleus into the cytoplasm. {ECO:0000269|PubMed:10610322, ECO:0000269|PubMed:16000379}.; FUNCTION: (Microbial infection) In case of infection by HIV-1, it may participate in the docking of viral Vpr at the nuclear envelope. {ECO:0000269|PubMed:12228227}.	sp|O15504|NUP42_HUMAN	sp|O15504|NUP42_HUMAN Nucleoporin NUP42 OS=Homo sapiens OX=9606 GN=NUP42 PE=1 SV=1	1	3	3	3	12.8	44.871	53269	70250	83842	83583	102200	48295	96730	129310	82721	116220	93985	134540	Quantified	GO:0075733(BP:intracellular transport of virus);GO:0006406(BP:mRNA export from nucleus);GO:0006611(BP:protein export from nucleus);GO:0016925(BP:protein sumoylation);GO:1900034(BP:regulation of cellular response to heat);GO:0060964(BP:regulation of gene silencing by miRNA);GO:0006110(BP:regulation of glycolytic process);GO:0006409(BP:tRNA export from nucleus);GO:0016032(BP:viral process);GO:00190…	hsa:11097(NUP42)	hsa03013(Nucleocytoplasmic transport )	Nuclear
O15511	Actin-related protein 2/3 complex subunit 5	ARPC5	FUNCTION: Component of the Arp2/3 complex, a multiprotein complex that mediates actin polymerization upon stimulation by nucleation-promoting factor (NPF) (PubMed:9230079). The Arp2/3 complex mediates the formation of branched actin networks in the cytoplasm, providing the force for cell motility (PubMed:9230079). In addition to its role in the cytoplasmic cytoskeleton, the Arp2/3 complex also pr…	sp|O15511|ARPC5_HUMAN	sp|O15511|ARPC5_HUMAN Actin-related protein 2/3 complex subunit 5 OS=Homo sapiens OX=9606 GN=ARPC5 PE=1 SV=3	1	3	3	3	29.1	16.32	520670	592050	441360	290770	404270	489860	791050	776470	697940	31456	953620	334970	Quantified	GO:0030036(BP:actin cytoskeleton organization);GO:0051639(BP:actin filament network formation);GO:0034314(BP:Arp2/3 complex-mediated actin nucleation);GO:0016477(BP:cell migration);GO:0048013(BP:ephrin receptor signaling pathway);GO:0038096(BP:Fc-gamma receptor signaling pathway involved in phagocytosis);GO:0097581(BP:lamellipodium organization);GO:0030011(BP:maintenance of cell polarity);GO:0061…	hsa:10092(ARPC5)	hsa05130(Pathogenic Escherichia coli infection );hsa05132(Salmonella infection );hsa05100(Bacterial invasion of epithelial cells );hsa04810(Regulation of actin cytoskeleton );hsa04530(Tight junction );hsa05135(Yersinia infection );hsa04144(Endocytosis );hsa05131(Shigellosis );hsa04666(Fc gamma R-mediated phagocytosis )	Cytoplasmic;Nuclear	PF04699(ARP2/3 complex 16 kDa subunit (p16-Arc))
O15514	DNA-directed RNA polymerase II subunit RPB4	POLR2D	FUNCTION: DNA-dependent RNA polymerase catalyzes the transcription of DNA into RNA using the four ribonucleoside triphosphates as substrates. Component of RNA polymerase II which synthesizes mRNA precursors and many functional non-coding RNAs. Pol II is the central component of the basal RNA polymerase II transcription machinery. It is composed of mobile elements that move relative to each other.…	sp|O15514|RPB4_HUMAN	sp|O15514|RPB4_HUMAN DNA-directed RNA polymerase II subunit RPB4 OS=Homo sapiens OX=9606 GN=POLR2D PE=1 SV=1	1	7	7	7	68.3	16.311	836420	918430	968940	1010500	836400	1148200	983550	1007800	972030	689720	993320	774920	Quantified	GO:0006370(BP:7-methylguanosine mRNA capping);GO:0008543(BP:fibroblast growth factor receptor signaling pathway);GO:0031990(BP:mRNA export from nucleus in response to heat stress);GO:0000398(BP:mRNA splicing, via spliceosome);GO:0000288(BP:nuclear-transcribed mRNA catabolic process, deadenylation-dependent decay);GO:0045948(BP:positive regulation of translational initiation);GO:0050434(BP:positiv…	hsa:5433(POLR2D)	hsa03020(RNA polymerase );hsa05016(Huntington disease )	Nuclear	PF03874(RNA polymerase Rpb4)
O15525	Transcription factor MafG	MAFG	FUNCTION: Since they lack a putative transactivation domain, the small Mafs behave as transcriptional repressors when they dimerize among themselves (PubMed:11154691). However, they seem to serve as transcriptional activators by dimerizing with other (usually larger) basic-zipper proteins, such as NFE2, NFE2L1 and NFE2L2, and recruiting them to specific DNA-binding sites (PubMed:8932385, PubMed:9…	sp|O15525|MAFG_HUMAN;sp|O60675|MAFK_HUMAN;sp|Q9ULX9|MAFF_HUMAN	sp|O15525|MAFG_HUMAN Transcription factor MafG OS=Homo sapiens OX=9606 GN=MAFG PE=1 SV=1	3	4	4	4	19.8	17.849	127470	175200	153060	251930	215010	312110	100200	74366	115700	182140	48453	85319	Quantified	GO:0030534(BP:adult behavior);GO:0007596(BP:blood coagulation);GO:0001701(BP:in utero embryonic development);GO:0042127(BP:regulation of cell proliferation);GO:0030641(BP:regulation of cellular pH);GO:0045604(BP:regulation of epidermal cell differentiation);GO:0005623(CC:cell);GO:0042025(CC:host cell nucleus);GO:0005654(CC:nucleoplasm);GO:0005634(CC:nucleus);GO:0001228(MF:DNA-binding transcriptio…	hsa:4097		Nuclear	PF03131(bZIP Maf transcription factor)
O15530	3-phosphoinositide-dependent protein kinase 1	PDPK1	FUNCTION: Serine/threonine kinase which acts as a master kinase, phosphorylating and activating a subgroup of the AGC family of protein kinases. Its targets include: protein kinase B (PKB/AKT1, PKB/AKT2, PKB/AKT3), p70 ribosomal protein S6 kinase (RPS6KB1), p90 ribosomal protein S6 kinase (RPS6KA1, RPS6KA2 and RPS6KA3), cyclic AMP-dependent protein kinase (PRKACA), protein kinase C (PRKCD and PRK…	sp|O15530|PDPK1_HUMAN;sp|Q6A1A2|PDPK2_HUMAN	sp|O15530|PDPK1_HUMAN 3-phosphoinositide-dependent protein kinase 1 OS=Homo sapiens OX=9606 GN=PDPK1 PE=1 SV=1;sp|Q6A1A2|PDPK2_HUMAN Putative 3-phosphoinositide-dependent protein kinase 2 OS=Homo sapiens OX=9606 GN=PDPK2P PE=5 SV=1	2	7	7	7	20.1	63.151	129130	102990	159850	112690	130010	139180	132650	112430	156410	237400	99948	112730	Quantified	GO:0030036(BP:actin cytoskeleton organization);GO:0032148(BP:activation of protein kinase B activity);GO:0019722(BP:calcium-mediated signaling);GO:0016477(BP:cell migration);GO:1990416(BP:cellular response to brain-derived neurotrophic factor stimulus);GO:0071364(BP:cellular response to epidermal growth factor stimulus);GO:0032869(BP:cellular response to insulin stimulus);GO:0007173(BP:epidermal …	hsa:5170(PDPK1)	hsa01524(Platinum drug resistance );hsa04210(Apoptosis );hsa05213(Endometrial cancer );hsa04919(Thyroid hormone signaling pathway );hsa04150(mTOR signaling pathway );hsa03320(PPAR signaling pathway );hsa04140(Autophagy - animal );hsa04664(Fc epsilon RI signaling pathway );hsa04960(Aldosterone-regulated sodium reabsorption );hsa04360(Axon guidance );hsa05223(Non-small cell lung cancer );hsa05215(P…	Nuclear	PF14593(PH domain);PF00069(Protein kinase domain)
O15537	Retinoschisin	RS1	FUNCTION: Binds negatively charged membrane lipids, such as phosphatidylserine and phosphoinositides (By similarity). May play a role in cell-cell adhesion processes in the retina, via homomeric interaction between octamers present on the surface of two neighboring cells (PubMed:27114531). Required for normal structure and function of the retina (PubMed:19093009). {ECO:0000250|UniProtKB:Q9Z1L4, E…	sp|O15537|XLRS1_HUMAN	sp|O15537|XLRS1_HUMAN Retinoschisin OS=Homo sapiens OX=9606 GN=RS1 PE=1 SV=2	1	1	1	1	5.8	25.592		121630	151790	120400	146710	133460							Quantified	GO:0016062(BP:adaptation of rhodopsin mediated signaling);GO:0007155(BP:cell adhesion);GO:0007275(BP:multicellular organism development);GO:0051260(BP:protein homooligomerization);GO:0010842(BP:retina layer formation);GO:0007601(BP:visual perception);GO:0005615(CC:extracellular space);GO:0019897(CC:extrinsic component of plasma membrane);GO:0098984(CC:neuron to neuron synapse);GO:0001917(CC:photo…	hsa:6247		Extracellular	PF00754(F5/8 type C domain)
O15541	E3 ubiquitin-protein ligase RNF113A	RNF113A	FUNCTION: Required for pre-mRNA splicing as component of the spliceosome (PubMed:29361316, PubMed:29360106). E3 ubiquitin-protein ligase that catalyzes the transfer of ubiquitin onto target proteins (PubMed:28978524, PubMed:29144457). Catalyzes polyubiquitination of SNRNP200/BRR2 with non-canonical 'Lys-63'-linked polyubiquitin chains (PubMed:29144457). Plays a role in DNA repair via its role in …	sp|O15541|R113A_HUMAN;sp|Q8IZP6|R113B_HUMAN	sp|O15541|R113A_HUMAN E3 ubiquitin-protein ligase RNF113A OS=Homo sapiens OX=9606 GN=RNF113A PE=1 SV=1	2	8	8	8	38.5	38.787	105660	107400	107710	96620	76560	107100	574740	506060	457790	739600	553140	481330	Quantified	GO:0006281(BP:DNA repair);GO:0018276(BP:isopeptide cross-linking via N6-glycyl-L-lysine);GO:0000398(BP:mRNA splicing, via spliceosome);GO:0070100(BP:negative regulation of chemokine-mediated signaling pathway);GO:0016567(BP:protein ubiquitination);GO:0034247(BP:snoRNA splicing);GO:0016607(CC:nuclear speck);GO:0005654(CC:nucleoplasm);GO:0005634(CC:nucleus);GO:0071005(CC:U2-type precatalytic splice…	hsa:7737		Nuclear	PF00642(Zinc finger C-x8-C-x5-C-x3-H type (and similar));PF13920(Zinc finger, C3HC4 type (RING finger))
O15550	Lysine-specific demethylase 6A	KDM6A	FUNCTION: Histone demethylase that specifically demethylates 'Lys-27' of histone H3, thereby playing a central role in histone code (PubMed:17851529, PubMed:17713478, PubMed:17761849). Demethylates trimethylated and dimethylated but not monomethylated H3 'Lys-27' (PubMed:17851529, PubMed:17713478, PubMed:17761849). Plays a central role in regulation of posterior development, by regulating HOX gen…	sp|O15550|KDM6A_HUMAN;sp|O14607|UTY_HUMAN	sp|O15550|KDM6A_HUMAN Lysine-specific demethylase 6A OS=Homo sapiens OX=9606 GN=KDM6A PE=1 SV=2	2	10	10	10	11.1	154.17	346120	454170	494770	412090	263410	592200	167890	112720	326260	277040	369200	261140	Quantified	GO:0060070(BP:canonical Wnt signaling pathway);GO:0072358(BP:cardiovascular system development);GO:0006338(BP:chromatin remodeling);GO:0003007(BP:heart morphogenesis);GO:0051568(BP:histone H3-K4 methylation);GO:0001701(BP:in utero embryonic development);GO:0048333(BP:mesodermal cell differentiation);GO:0035264(BP:multicellular organism growth);GO:0001843(BP:neural tube closure);GO:0048570(BP:noto…	hsa:7403(KDM6A)	hsa05202(Transcriptional misregulation in cancer )	Nuclear	PF13432(Tetratricopeptide repeat);PF13181(Tetratricopeptide repeat);PF02373(JmjC domain, hydroxylase)
O43143	ATP-dependent RNA helicase DHX15	DHX15	FUNCTION: Pre-mRNA processing factor involved in disassembly of spliceosomes after the release of mature mRNA. In cooperation with TFIP11 seem to be involved in the transition of the U2, U5 and U6 snRNP-containing IL complex to the snRNP-free IS complex leading to efficient debranching and turnover of excised introns. {ECO:0000269|PubMed:19103666}.	sp|O43143|DHX15_HUMAN	sp|O43143|DHX15_HUMAN ATP-dependent RNA helicase DHX15 OS=Homo sapiens OX=9606 GN=DHX15 PE=1 SV=2	1	41	41	40	59.2	90.932	24592000	22938000	24713000	23336000	23542000	24597000	22820000	23480000	22004000	22831000	21049000	22386000	Quantified	GO:0006397(BP:mRNA processing);GO:0000398(BP:mRNA splicing, via spliceosome);GO:0043279(BP:response to alkaloid);GO:0009636(BP:response to toxic substance);GO:0008380(BP:RNA splicing);GO:0016607(CC:nuclear speck);GO:0005730(CC:nucleolus);GO:0005654(CC:nucleoplasm);GO:0005634(CC:nucleus);GO:0005681(CC:spliceosomal complex);GO:0005689(CC:U12-type spliceosomal complex);GO:0005524(MF:ATP binding);GO:…	hsa:1665(DHX15)	hsa03040(Spliceosome )	Nuclear	PF07717(Oligonucleotide/oligosaccharide-binding (OB)-fold);PF00270(DEAD/DEAH box helicase);PF00271(Helicase conserved C-terminal domain);PF04408(Helicase associated domain (HA2))
O43148	mRNA cap guanine-N7 methyltransferase	RNMT	FUNCTION: Catalytic subunit of the mRNA-capping methyltransferase RNMT:RAMAC complex that methylates the N7 position of the added guanosine to the 5'-cap structure of mRNAs (PubMed:9790902, PubMed:9705270, PubMed:10347220, PubMed:11114884, PubMed:22099306, PubMed:27422871). Binds RNA containing 5'-terminal GpppC (PubMed:11114884). {ECO:0000269|PubMed:10347220, ECO:0000269|PubMed:11114884, ECO:000…	sp|O43148|MCES_HUMAN	sp|O43148|MCES_HUMAN mRNA cap guanine-N7 methyltransferase OS=Homo sapiens OX=9606 GN=RNMT PE=1 SV=1	1	23	23	23	54.4	54.843	2003700	2134200	2045300	2357900	2342300	2267600	3875100	3637000	3580800	4691300	3924100	3734000	Quantified	GO:0006370(BP:7-methylguanosine mRNA capping);GO:1990830(BP:cellular response to leukemia inhibitory factor);GO:0006366(BP:transcription by RNA polymerase II);GO:0001650(CC:fibrillar center);GO:0042025(CC:host cell nucleus);GO:0005845(CC:mRNA cap binding complex);GO:0031533(CC:mRNA cap methyltransferase complex);GO:0005654(CC:nucleoplasm);GO:0005634(CC:nucleus);GO:0043235(CC:receptor complex);GO:…	hsa:8731(RNMT)	hsa03015(mRNA surveillance pathway )	Nuclear	PF03291(mRNA capping enzyme)
O43149	Zinc finger ZZ-type and EF-hand domain-containing protein 1	ZZEF1		sp|O43149|ZZEF1_HUMAN	sp|O43149|ZZEF1_HUMAN Zinc finger ZZ-type and EF-hand domain-containing protein 1 OS=Homo sapiens OX=9606 GN=ZZEF1 PE=1 SV=6	1	9	9	9	4.4	331.07	380390	362100	336770	331330	333480	308810	420340	491360	248430	553170	492320	458180	Quantified	GO:0005509(MF:calcium ion binding);GO:0008270(MF:zinc ion binding)	hsa:23140		Cytoplasmic;Nuclear	PF00569(Zinc finger, ZZ type);PF03256(Anaphase-promoting complex, subunit 10 (APC10))
O43150	Arf-GAP with SH3 domain, ANK repeat and PH domain-containing protein 2	ASAP2	FUNCTION: Activates the small GTPases ARF1, ARF5 and ARF6. Regulates the formation of post-Golgi vesicles and modulates constitutive secretion. Modulates phagocytosis mediated by Fc gamma receptor and ARF6. Modulates PXN recruitment to focal contacts and cell migration. {ECO:0000269|PubMed:10022920, ECO:0000269|PubMed:10749932, ECO:0000269|PubMed:11304556}.	sp|O43150|ASAP2_HUMAN	sp|O43150|ASAP2_HUMAN Arf-GAP with SH3 domain, ANK repeat and PH domain-containing protein 2 OS=Homo sapiens OX=9606 GN=ASAP2 PE=1 SV=3	1	6	5	5	10.7	111.65	32365	29434	9046.1	23547		15577	48149	131060	156010	128390	53325	135240	Quantified	GO:0032580(CC:Golgi cisterna membrane);GO:0005886(CC:plasma membrane);GO:0005096(MF:GTPase activator activity);GO:0046872(MF:metal ion binding)	hsa:8853(ASAP2)	hsa04144(Endocytosis );hsa04666(Fc gamma R-mediated phagocytosis )	Nuclear	PF01412(Putative GTPase activating protein for Arf);PF12796(Ankyrin repeats (3 copies));PF16746(BAR domain of APPL family);PF14604(Variant SH3 domain);PF00169(PH domain)
O43156	TELO2-interacting protein 1 homolog	TTI1	FUNCTION: Regulator of the DNA damage response (DDR). Part of the TTT complex that is required to stabilize protein levels of the phosphatidylinositol 3-kinase-related protein kinase (PIKK) family proteins. The TTT complex is involved in the cellular resistance to DNA damage stresses, like ionizing radiation (IR), ultraviolet (UV) and mitomycin C (MMC). Together with the TTT complex and HSP90 may…	sp|O43156|TTI1_HUMAN	sp|O43156|TTI1_HUMAN TELO2-interacting protein 1 homolog OS=Homo sapiens OX=9606 GN=TTI1 PE=1 SV=3	1	11	11	11	16.3	122.07	315640	313440	284620	298360	254150	307560	427710	393640	335550	284490	320050	431730	Quantified	GO:0032006(BP:regulation of TOR signaling);GO:0070209(CC:ASTRA complex);GO:0005737(CC:cytoplasm);GO:0031931(CC:TORC1 complex);GO:0031932(CC:TORC2 complex)	hsa:9675(TTI1)	hsa04150(mTOR signaling pathway )	Extracellular;Cytoplasmic
O43159	Ribosomal RNA-processing protein 8	RRP8	FUNCTION: Essential component of the eNoSC (energy-dependent nucleolar silencing) complex, a complex that mediates silencing of rDNA in response to intracellular energy status and acts by recruiting histone-modifying enzymes. The eNoSC complex is able to sense the energy status of cell: upon glucose starvation, elevation of NAD(+)/NADP(+) ratio activates SIRT1, leading to histone H3 deacetylation…	sp|O43159|RRP8_HUMAN	sp|O43159|RRP8_HUMAN Ribosomal RNA-processing protein 8 OS=Homo sapiens OX=9606 GN=RRP8 PE=1 SV=2	1	8	8	8	26.5	50.714	391280	423920	401010	431940	470980	545560	321800	378950	350490	151740	382850	334720	Quantified	GO:0042149(BP:cellular response to glucose starvation);GO:0000183(BP:chromatin silencing at rDNA);GO:0072332(BP:intrinsic apoptotic signaling pathway by p53 class mediator);GO:0032259(BP:methylation);GO:0071158(BP:positive regulation of cell cycle arrest);GO:0046015(BP:regulation of transcription by glucose);GO:0006364(BP:rRNA processing);GO:0005677(CC:chromatin silencing complex);GO:0005829(CC:c…	hsa:23378		Nuclear	PF05148(Hypothetical methyltransferase)
O43166	Signal-induced proliferation-associated 1-like protein 1	SIPA1L1	FUNCTION: Stimulates the GTPase activity of RAP2A. Promotes reorganization of the actin cytoskeleton and recruits DLG4 to F-actin. Contributes to the regulation of dendritic spine morphogenesis (By similarity). {ECO:0000250}.	sp|O43166|SI1L1_HUMAN	sp|O43166|SI1L1_HUMAN Signal-induced proliferation-associated 1-like protein 1 OS=Homo sapiens OX=9606 GN=SIPA1L1 PE=1 SV=4	1	3	3	3	3.2	200.03	43376	40734	39553	36148	30272	38299	40649	50240	52920	48581	48833	58690	Quantified	GO:0031532(BP:actin cytoskeleton reorganization);GO:0090630(BP:activation of GTPase activity);GO:0048013(BP:ephrin receptor signaling pathway);GO:0050770(BP:regulation of axonogenesis);GO:0061001(BP:regulation of dendritic spine morphogenesis);GO:0043087(BP:regulation of GTPase activity);GO:0051056(BP:regulation of small GTPase mediated signal transduction);GO:0048167(BP:regulation of synaptic pl…	hsa:26037(SIPA1L1)	hsa04015(Rap1 signaling pathway )	Nuclear	PF02145(Rap/ran-GAP);PF11881(C-terminal domain of SPAR protein)
O43169	Cytochrome b5 type B	CYB5B	FUNCTION: Cytochrome b5 is a membrane-bound hemoprotein functioning as an electron carrier for several membrane-bound oxygenases. {ECO:0000250}.	sp|O43169|CYB5B_HUMAN	sp|O43169|CYB5B_HUMAN Cytochrome b5 type B OS=Homo sapiens OX=9606 GN=CYB5B PE=1 SV=3	1	7	7	7	62	16.694	1994900	2290400	2123600	2196300	1950300	2008200	2863400	3193600	3146700	4321900	3128800	3876500	Quantified	GO:0055114(BP:oxidation-reduction process);GO:0006805(BP:xenobiotic metabolic process);GO:0016021(CC:integral component of membrane);GO:0016020(CC:membrane);GO:0005741(CC:mitochondrial outer membrane);GO:0008047(MF:enzyme activator activity);GO:0020037(MF:heme binding);GO:0046872(MF:metal ion binding)	hsa:80777		Nuclear	PF00173(Cytochrome b5-like Heme/Steroid binding domain)
O43172	U4/U6 small nuclear ribonucleoprotein Prp4	PRPF4	FUNCTION: Plays role in pre-mRNA splicing as component of the U4/U6-U5 tri-snRNP complex that is involved in spliceosome assembly, and as component of the precatalytic spliceosome (spliceosome B complex). {ECO:0000269|PubMed:25383878, ECO:0000269|PubMed:28781166}.	sp|O43172|PRP4_HUMAN	sp|O43172|PRP4_HUMAN U4/U6 small nuclear ribonucleoprotein Prp4 OS=Homo sapiens OX=9606 GN=PRPF4 PE=1 SV=2	1	23	23	23	62.1	58.449	4684100	4703700	4618300	4478500	5011300	5004500	3326900	3337800	3326200	4742400	3294400	3911700	Quantified	GO:0000398(BP:mRNA splicing, via spliceosome);GO:0006396(BP:RNA processing);GO:0008380(BP:RNA splicing);GO:0000375(BP:RNA splicing, via transesterification reactions);GO:0015030(CC:Cajal body);GO:0016607(CC:nuclear speck);GO:0005654(CC:nucleoplasm);GO:0005634(CC:nucleus);GO:0005681(CC:spliceosomal complex);GO:0097525(CC:spliceosomal snRNP complex);GO:0071005(CC:U2-type precatalytic spliceosome);G…	hsa:9128(PRPF4)	hsa03040(Spliceosome )	Cytoplasmic;Mitochondrial	PF08799(pre-mRNA processing factor 4 (PRP4) like);PF00400(WD domain, G-beta repeat)
O43175	D-3-phosphoglycerate dehydrogenase	PHGDH	FUNCTION: Catalyzes the reversible oxidation of 3-phospho-D-glycerate to 3-phosphonooxypyruvate, the first step of the phosphorylated L-serine biosynthesis pathway. Also catalyzes the reversible oxidation of 2-hydroxyglutarate to 2-oxoglutarate and the reversible oxidation of (S)-malate to oxaloacetate. {ECO:0000269|PubMed:11751922, ECO:0000269|PubMed:25406093}.	sp|O43175|SERA_HUMAN	sp|O43175|SERA_HUMAN D-3-phosphoglycerate dehydrogenase OS=Homo sapiens OX=9606 GN=PHGDH PE=1 SV=4	1	26	26	26	51.8	56.65	3986300	4176400	3956400	3996100	4145300	4392700	14666000	14221000	13025000	16607000	13836000	14659000	Quantified	GO:0007420(BP:brain development);GO:0006520(BP:cellular amino acid metabolic process);GO:0070314(BP:G1 to G0 transition);GO:0009448(BP:gamma-aminobutyric acid metabolic process);GO:0021782(BP:glial cell development);GO:0006541(BP:glutamine metabolic process);GO:0006544(BP:glycine metabolic process);GO:0006564(BP:L-serine biosynthetic process);GO:0021915(BP:neural tube development);GO:0031175(BP:n…	hsa:26227(PHGDH)	hsa00270(Cysteine and methionine metabolism );hsa00260(Glycine, serine and threonine metabolism )	Cytoplasmic	PF00389(D-isomer specific 2-hydroxyacid dehydrogenase, catalytic domain);PF02826(D-isomer specific 2-hydroxyacid dehydrogenase, NAD binding domain)
O43181	NADH dehydrogenase [ubiquinone] iron-sulfur protein 4, mitochondrial	NDUFS4	FUNCTION: Accessory subunit of the mitochondrial membrane respiratory chain NADH dehydrogenase (Complex I), that is believed not to be involved in catalysis. Complex I functions in the transfer of electrons from NADH to the respiratory chain. The immediate electron acceptor for the enzyme is believed to be ubiquinone. {ECO:0000269|PubMed:12611891, ECO:0000269|PubMed:9463323}.	sp|O43181|NDUS4_HUMAN	sp|O43181|NDUS4_HUMAN NADH dehydrogenase [ubiquinone] iron-sulfur protein 4, mitochondrial OS=Homo sapiens OX=9606 GN=NDUFS4 PE=1 SV=1	1	2	2	2	14.3	20.108	403340	375930	419730	435750	443040	328640	462310	629630	974670	999840	693280	89045	Quantified	GO:0007420(BP:brain development);GO:0019933(BP:cAMP-mediated signaling);GO:0045333(BP:cellular respiration);GO:0006120(BP:mitochondrial electron transport, NADH to ubiquinone);GO:0032981(BP:mitochondrial respiratory chain complex I assembly);GO:0048146(BP:positive regulation of fibroblast proliferation);GO:0072593(BP:reactive oxygen species metabolic process);GO:0001932(BP:regulation of protein p…	hsa:4724(NDUFS4)	hsa05014(Amyotrophic lateral sclerosis );hsa05010(Alzheimer disease );hsa00190(Oxidative phosphorylation );hsa05020(Prion disease );hsa05022(Pathways of neurodegeneration - multiple diseases );hsa05208(Chemical carcinogenesis - reactive oxygen species );hsa04714(Thermogenesis );hsa05016(Huntington disease );hsa04932(Non-alcoholic fatty liver disease );hsa05415(Diabetic cardiomyopathy );hsa04723(R…	Mitochondrial	PF04800(ETC complex I subunit conserved region)
O43186	Cone-rod homeobox protein	CRX	FUNCTION: Transcription factor that binds and transactivates the sequence 5'-TAATC[CA]-3' which is found upstream of several photoreceptor-specific genes, including the opsin genes. Acts synergistically with other transcription factors, such as NRL, RORB and RAX, to regulate photoreceptor cell-specific gene transcription. Essential for the maintenance of mammalian photoreceptors. {ECO:0000269|Pub…	sp|O43186|CRX_HUMAN	sp|O43186|CRX_HUMAN Cone-rod homeobox protein OS=Homo sapiens OX=9606 GN=CRX PE=1 SV=1	1	5	4	4	15.4	32.261	585560	728850	753320	644550	644470	778270	1020300	1146400	1109400	1058800	900190	819940	Quantified	GO:0009887(BP:animal organ morphogenesis);GO:0030154(BP:cell differentiation);GO:0007399(BP:nervous system development);GO:0045944(BP:positive regulation of transcription by RNA polymerase II);GO:0006355(BP:regulation of transcription, DNA-templated);GO:0050896(BP:response to stimulus);GO:0007601(BP:visual perception);GO:0000790(CC:nuclear chromatin);GO:0005634(CC:nucleus);GO:0001228(MF:DNA-bindi…	hsa:1406		Nuclear	PF00046(Homeobox domain);PF03529(Otx1 transcription factor)
O43189	PHD finger protein 1	PHF1	FUNCTION: Polycomb group (PcG) that specifically binds histone H3 trimethylated at 'Lys-36' (H3K36me3) and recruits the PRC2 complex. Involved in DNA damage response and is recruited at double-strand breaks (DSBs). Acts by binding to H3K36me3, a mark for transcriptional activation, and recruiting the PRC2 complex: it is however unclear whether recruitment of the PRC2 complex to H3K36me3 leads to …	sp|O43189|PHF1_HUMAN	sp|O43189|PHF1_HUMAN PHD finger protein 1 OS=Homo sapiens OX=9606 GN=PHF1 PE=1 SV=3	1	5	5	5	15.3	62.105	133430	90581	119690	120790	139040	134870	59831	68734	70239	85846	64970	68760	Quantified	GO:0006974(BP:cellular response to DNA damage stimulus);GO:0006325(BP:chromatin organization);GO:0045814(BP:negative regulation of gene expression, epigenetic);GO:0061086(BP:negative regulation of histone H3-K27 methylation);GO:0061087(BP:positive regulation of histone H3-K27 methylation);GO:0006355(BP:regulation of transcription, DNA-templated);GO:0005737(CC:cytoplasm);GO:0005815(CC:microtubule …	hsa:5252		Nuclear	PF00628(PHD-finger);PF14061(Polycomb-like MTF2 factor 2)
O43236	Septin-4	SEPTIN4	FUNCTION: Filament-forming cytoskeletal GTPase (By similarity). May play a role in cytokinesis (Potential). Forms a filamentous structure with SEPTIN12, SEPTIN6, SEPTIN2 and probably SEPTIN4 at the sperm annulus which is required for the structural integrity and motility of the sperm tail during postmeiotic differentiation (PubMed:25588830). May play a role in platelet secretion. Isoform ARTS, bu…	sp|O43236|SEPT4_HUMAN	sp|O43236|SEPT4_HUMAN Septin-4 OS=Homo sapiens OX=9606 GN=SEPTIN4 PE=1 SV=1	1	10	10	10	29.7	55.098	547000	600150	504410	515110	464450	519880	399040	390570	382950	468960	389120	510040	Quantified	GO:0006915(BP:apoptotic process);GO:0030154(BP:cell differentiation);GO:0034613(BP:cellular protein localization);GO:0061640(BP:cytoskeleton-dependent cytokinesis);GO:0043065(BP:positive regulation of apoptotic process);GO:2001244(BP:positive regulation of intrinsic apoptotic signaling pathway);GO:0031398(BP:positive regulation of protein ubiquitination);GO:0042981(BP:regulation of apoptotic proc…	hsa:5414(SEPTIN4)	hsa04215(Apoptosis - multiple species );hsa04210(Apoptosis )	Nuclear	PF00735(Septin)
O43237	Cytoplasmic dynein 1 light intermediate chain 2	DYNC1LI2	FUNCTION: Acts as one of several non-catalytic accessory components of the cytoplasmic dynein 1 complex that are thought to be involved in linking dynein to cargos and to adapter proteins that regulate dynein function. Cytoplasmic dynein 1 acts as a motor for the intracellular retrograde motility of vesicles and organelles along microtubules. May play a role in binding dynein to membranous organe…	sp|O43237|DC1L2_HUMAN	sp|O43237|DC1L2_HUMAN Cytoplasmic dynein 1 light intermediate chain 2 OS=Homo sapiens OX=9606 GN=DYNC1LI2 PE=1 SV=1	1	17	16	16	52.2	54.099	1445100	1491900	1614000	1478000	1443200	1510900	1045400	1043900	1018200	1531400	1034900	1273100	Quantified	GO:0019886(BP:antigen processing and presentation of exogenous peptide antigen via MHC class II);GO:1990090(BP:cellular response to nerve growth factor stimulus);GO:0051642(BP:centrosome localization);GO:0006888(BP:ER to Golgi vesicle-mediated transport);GO:0000226(BP:microtubule cytoskeleton organization);GO:0007018(BP:microtubule-based movement);GO:0005813(CC:centrosome);GO:0005868(CC:cytoplasm…	hsa:1783(DYNC1LI2)	hsa05132(Salmonella infection );hsa04145(Phagosome );hsa04962(Vasopressin-regulated water reabsorption )	Nuclear	PF05783(Dynein light intermediate chain (DLIC))
O43242	26S proteasome non-ATPase regulatory subunit 3	PSMD3	FUNCTION: Component of the 26S proteasome, a multiprotein complex involved in the ATP-dependent degradation of ubiquitinated proteins. This complex plays a key role in the maintenance of protein homeostasis by removing misfolded or damaged proteins, which could impair cellular functions, and by removing proteins whose functions are no longer required. Therefore, the proteasome participates in num…	sp|O43242|PSMD3_HUMAN	sp|O43242|PSMD3_HUMAN 26S proteasome non-ATPase regulatory subunit 3 OS=Homo sapiens OX=9606 GN=PSMD3 PE=1 SV=2	1	30	30	30	59.6	60.977	7394400	7170400	7116900	8071800	7976200	7983000	7492500	7359600	7255000	8455600	7801100	8477600	Quantified	GO:0031145(BP:anaphase-promoting complex-dependent catabolic process);GO:0002479(BP:antigen processing and presentation of exogenous peptide antigen via MHC class I, TAP-dependent);GO:0038095(BP:Fc-epsilon receptor signaling pathway);GO:0070498(BP:interleukin-1-mediated signaling pathway);GO:0000165(BP:MAPK cascade);GO:0090090(BP:negative regulation of canonical Wnt signaling pathway);GO:0010972(…	hsa:5709(PSMD3)	hsa05169(Epstein-Barr virus infection );hsa05017(Spinocerebellar ataxia );hsa05022(Pathways of neurodegeneration - multiple diseases );hsa03050(Proteasome );hsa05016(Huntington disease );hsa05010(Alzheimer disease );hsa05012(Parkinson disease );hsa05014(Amyotrophic lateral sclerosis );hsa05020(Prion disease )	Cytoplasmic;Nuclear	PF01399(PCI domain);PF08375(Proteasome regulatory subunit C-terminal)
O43251	RNA binding protein fox-1 homolog 2	RBFOX2	FUNCTION: RNA-binding protein that regulates alternative splicing events by binding to 5'-UGCAUGU-3' elements. Prevents binding of U2AF2 to the 3'-splice site. Regulates alternative splicing of tissue-specific exons and of differentially spliced exons during erythropoiesis (By similarity). RNA-binding protein that seems to act as a coregulatory factor of ER-alpha. {ECO:0000250, ECO:0000269|PubMed…	sp|O43251|RFOX2_HUMAN;sp|Q9NWB1|RFOX1_HUMAN	sp|O43251|RFOX2_HUMAN RNA binding protein fox-1 homolog 2 OS=Homo sapiens OX=9606 GN=RBFOX2 PE=1 SV=3;sp|Q9NWB1|RFOX1_HUMAN RNA binding protein fox-1 homolog 1 OS=Homo sapiens OX=9606 GN=RBFOX1 PE=1 SV=2	2	4	4	2	15.4	41.373	153990	163580	162500	146110	195120	297450	323520	302210	298660	196960	115890	353410	Quantified	GO:0048813(BP:dendrite morphogenesis);GO:0008543(BP:fibroblast growth factor receptor signaling pathway);GO:0030520(BP:intracellular estrogen receptor signaling pathway);GO:0006397(BP:mRNA processing);GO:0045892(BP:negative regulation of transcription, DNA-templated);GO:0007399(BP:nervous system development);GO:0050885(BP:neuromuscular process controlling balance);GO:0021942(BP:radial glia guided…	hsa:23543		Extracellular	PF12414(Calcitonin gene-related peptide regulator C terminal);PF00076(RNA recognition motif. (a.k.a. RRM, RBD, or RNP domain))
O43252	Bifunctional 3-phosphoadenosine 5-phosphosulfate synthase 1	PAPSS1	FUNCTION: Bifunctional enzyme with both ATP sulfurylase and APS kinase activity, which mediates two steps in the sulfate activation pathway. The first step is the transfer of a sulfate group to ATP to yield adenosine 5'-phosphosulfate (APS), and the second step is the transfer of a phosphate group from ATP to APS yielding 3'-phosphoadenylylsulfate (PAPS: activated sulfate donor used by sulfotrans…	sp|O43252|PAPS1_HUMAN;sp|O95340|PAPS2_HUMAN	sp|O43252|PAPS1_HUMAN Bifunctional 3-phosphoadenosine 5-phosphosulfate synthase 1 OS=Homo sapiens OX=9606 GN=PAPSS1 PE=1 SV=2	2	24	24	24	51	70.832	6951200	7479400	7318800	7277600	7984700	7188700	3397700	3011100	3243500	3773200	2580700	3409800	Quantified	GO:0050428(BP:3'-phosphoadenosine 5'-phosphosulfate biosynthetic process);GO:0001501(BP:skeletal system development);GO:0000103(BP:sulfate assimilation);GO:0005829(CC:cytosol);GO:0004020(MF:adenylylsulfate kinase activity);GO:0005524(MF:ATP binding);GO:0016779(MF:nucleotidyltransferase activity);GO:0042803(MF:protein homodimerization activity);GO:0004781(MF:sulfate adenylyltransferase (ATP) activ…	hsa:9061(PAPSS1)	hsa00920(Sulfur metabolism );hsa00450(Selenocompound metabolism );hsa00230(Purine metabolism )	Cytoplasmic	PF01583(Adenylylsulphate kinase);PF01747(ATP-sulfurylase);PF14306(PUA-like domain)
O43264	Centromere/kinetochore protein zw10 homolog	ZW10	FUNCTION: Essential component of the mitotic checkpoint, which prevents cells from prematurely exiting mitosis. Required for the assembly of the dynein-dynactin and MAD1-MAD2 complexes onto kinetochores. Its function related to the spindle assembly machinery is proposed to depend on its association in the mitotic RZZ complex (PubMed:11590237, PubMed:15485811, PubMed:15824131). Involved in regulat…	sp|O43264|ZW10_HUMAN	sp|O43264|ZW10_HUMAN Centromere/kinetochore protein zw10 homolog OS=Homo sapiens OX=9606 GN=ZW10 PE=1 SV=3	1	22	22	22	42.4	88.828	1117900	1266500	1208100	1182200	1005300	1036300	1456600	1424000	1506000	1605700	1505000	1630800	Quantified	GO:0051301(BP:cell division);GO:0006888(BP:ER to Golgi vesicle-mediated transport);GO:0000132(BP:establishment of mitotic spindle orientation);GO:0007030(BP:Golgi organization);GO:0051321(BP:meiotic cell cycle);GO:0007093(BP:mitotic cell cycle checkpoint);GO:0007080(BP:mitotic metaphase plate congression);GO:0000070(BP:mitotic sister chromatid segregation);GO:0007094(BP:mitotic spindle assembly c…	hsa:9183		Cytoplasmic;Nuclear	PF06248(Centromere/kinetochore Zw10)
O43281	Embryonal Fyn-associated substrate	EFS	FUNCTION: Docking protein which plays a central coordinating role for tyrosine-kinase-based signaling related to cell adhesion. May serve as an activator of SRC and a downstream effector. Interacts with the SH3 domain of FYN and with CRK, SRC, and YES (By similarity). {ECO:0000250}.	sp|O43281|EFS_HUMAN	sp|O43281|EFS_HUMAN Embryonal Fyn-associated substrate OS=Homo sapiens OX=9606 GN=EFS PE=1 SV=1	1	3	3	3	10.7	58.815	216680	218290	192020	56794	211600	198530	108100	118730	97769	169900	138410	128950	Quantified	GO:0090527(BP:actin filament reorganization);GO:0007155(BP:cell adhesion);GO:0016477(BP:cell migration);GO:0035556(BP:intracellular signal transduction);GO:0007169(BP:transmembrane receptor protein tyrosine kinase signaling pathway);GO:0005737(CC:cytoplasm);GO:0019904(MF:protein domain specific binding);GO:0017124(MF:SH3 domain binding)	hsa:10278		Nuclear	PF12026(Domain of unknown function (DUF3513));PF14604(Variant SH3 domain)
O43290	U4/U6.U5 tri-snRNP-associated protein 1	SART1	FUNCTION: Plays a role in mRNA splicing as a component of the U4/U6-U5 tri-snRNP, one of the building blocks of the spliceosome. May also bind to DNA. {ECO:0000269|PubMed:11350945}.	sp|O43290|SNUT1_HUMAN	sp|O43290|SNUT1_HUMAN U4/U6.U5 tri-snRNP-associated protein 1 OS=Homo sapiens OX=9606 GN=SART1 PE=1 SV=1	1	29	29	29	44.1	90.254	2731200	2704100	2472200	2810500	2667600	3170900	3510700	3806700	3854300	4518200	3904600	3537600	Quantified	GO:0000481(BP:maturation of 5S rRNA);GO:0045292(BP:mRNA cis splicing, via spliceosome);GO:0000398(BP:mRNA splicing, via spliceosome);GO:0045585(BP:positive regulation of cytotoxic T cell differentiation);GO:0000387(BP:spliceosomal snRNP assembly);GO:0015030(CC:Cajal body);GO:0071013(CC:catalytic step 2 spliceosome);GO:0005737(CC:cytoplasm);GO:0005829(CC:cytosol);GO:0005794(CC:Golgi apparatus);GO:…	hsa:9092(SART1)	hsa03040(Spliceosome )	Nuclear	PF03343(SART-1 family)
O43292	Glycosylphosphatidylinositol anchor attachment 1 protein	GPAA1	FUNCTION: Essential for GPI-anchoring of precursor proteins but not for GPI synthesis. Acts before or during formation of the carbonyl intermediate. {ECO:0000269|PubMed:29100095, ECO:0000269|PubMed:9468317}.	sp|O43292|GPAA1_HUMAN	sp|O43292|GPAA1_HUMAN Glycosylphosphatidylinositol anchor attachment 1 protein OS=Homo sapiens OX=9606 GN=GPAA1 PE=1 SV=3	1	7	7	7	13.2	67.622	449340	562350	696070	497750	354510	596170	732840	562800	709240	887660	551040	481620	Quantified	GO:0016255(BP:attachment of GPI anchor to protein);GO:0006621(BP:protein retention in ER lumen);GO:0065003(BP:protein-containing complex assembly);GO:0005789(CC:endoplasmic reticulum membrane);GO:0042765(CC:GPI-anchor transamidase complex);GO:0016020(CC:membrane);GO:0015631(MF:tubulin binding)	hsa:8733(GPAA1)	hsa00563(Glycosylphosphatidylinositol (GPI)-anchor biosynthesis )	PlasmaMembrane	PF04114(Gaa1-like, GPI transamidase component)
O43298	Zinc finger and BTB domain-containing protein 43	ZBTB43	FUNCTION: May be involved in transcriptional regulation.	sp|O43298|ZBT43_HUMAN	sp|O43298|ZBT43_HUMAN Zinc finger and BTB domain-containing protein 43 OS=Homo sapiens OX=9606 GN=ZBTB43 PE=1 SV=1	1	1	1	1	3.6	52.63	46986	23469	57465		18060	18246	8797.1	1629.3			13718	16378	Quantified	GO:0000790(CC:nuclear chromatin);GO:0003677(MF:DNA binding);GO:0000981(MF:DNA-binding transcription factor activity, RNA polymerase II-specific);GO:0046872(MF:metal ion binding)	hsa:23099		Nuclear	PF00096(Zinc finger, C2H2 type);PF00651(BTB/POZ domain)
O43299	AP-5 complex subunit zeta-1	AP5Z1	FUNCTION: As part of AP-5, a probable fifth adaptor protein complex it may be involved in endosomal transport. According to PubMed:20613862 it is a putative helicase required for efficient homologous recombination DNA double-strand break repair. {ECO:0000269|PubMed:20613862, ECO:0000269|PubMed:22022230}.	sp|O43299|AP5Z1_HUMAN	sp|O43299|AP5Z1_HUMAN AP-5 complex subunit zeta-1 OS=Homo sapiens OX=9606 GN=AP5Z1 PE=1 SV=2	1	2	2	2	4.5	88.604	19614	20825	18834	27735	17113		21905	25120	23605	40933	20221	47435	Quantified	GO:0000724(BP:double-strand break repair via homologous recombination);GO:0016197(BP:endosomal transport);GO:0015031(BP:protein transport);GO:0044599(CC:AP-5 adaptor complex);GO:0030119(CC:AP-type membrane coat adaptor complex);GO:0005737(CC:cytoplasm);GO:0016607(CC:nuclear speck);GO:0005654(CC:nucleoplasm);GO:0005634(CC:nucleus)	hsa:9907		Extracellular;PlasmaMembrane	PF14764(AP-5 complex subunit, vesicle trafficking)
O43301	Heat shock 70 kDa protein 12A	HSPA12A	FUNCTION: Adapter protein for SORL1, but not SORT1. Delays SORL1 internalization and affects SORL1 subcellular localization. {ECO:0000269|PubMed:30679749}.	sp|O43301|HS12A_HUMAN;sp|Q96MM6|HS12B_HUMAN	sp|O43301|HS12A_HUMAN Heat shock 70 kDa protein 12A OS=Homo sapiens OX=9606 GN=HSPA12A PE=1 SV=2	2	23	23	23	42.7	74.977	3494700	3391800	3762400	3574100	3627700	3869800	3604100	3194500	3324500	3374100	3513500	3172100	Quantified	GO:0005737(CC:cytoplasm);GO:0070062(CC:extracellular exosome);GO:0005634(CC:nucleus);GO:0005524(MF:ATP binding)	hsa:259217		Cytoplasmic
O43303	Centriolar coiled-coil protein of 110 kDa	CCP110	FUNCTION: Necessary for centrosome duplication at different stages of procentriole formation. Acts as a key negative regulator of ciliogenesis in collaboration with CEP97 by capping the mother centriole thereby preventing cilia formation (PubMed:17719545 PubMed:17681131, PubMed:23486064). Also involved in promoting ciliogenesis. May play a role in the assembly of the mother centriole subdistal ap…	sp|O43303|CP110_HUMAN	sp|O43303|CP110_HUMAN Centriolar coiled-coil protein of 110 kDa OS=Homo sapiens OX=9606 GN=CCP110 PE=1 SV=3	1	2	2	2	3.4	113.42	567360	59060	72732	31053	24254	24401	80812	70599	96056	345890	67704	40048	Quantified	GO:0007099(BP:centriole replication);GO:0051298(BP:centrosome duplication);GO:0032053(BP:ciliary basal body organization);GO:0097711(BP:ciliary basal body-plasma membrane docking);GO:0000086(BP:G2/M transition of mitotic cell cycle);GO:1902018(BP:negative regulation of cilium assembly);GO:0045724(BP:positive regulation of cilium assembly);GO:0016579(BP:protein deubiquitination);GO:0032465(BP:regu…	hsa:9738		Nuclear	PF16025(Calcium-dependent calmodulin binding)
O43307	Rho guanine nucleotide exchange factor 9	ARHGEF9	FUNCTION: Acts as guanine nucleotide exchange factor (GEF) for CDC42. Promotes formation of GPHN clusters (By similarity). {ECO:0000250|UniProtKB:Q9QX73, ECO:0000269|PubMed:10559246}.	sp|O43307|ARHG9_HUMAN;sp|Q96N96|SPT13_HUMAN;sp|Q9NR80|ARHG4_HUMAN	sp|O43307|ARHG9_HUMAN Rho guanine nucleotide exchange factor 9 OS=Homo sapiens OX=9606 GN=ARHGEF9 PE=1 SV=3	3	4	4	4	14.9	60.982	170290	160130	133060	165910	142080	69675	38463	43606	37086	150760	37192	150470	Quantified	GO:0007186(BP:G protein-coupled receptor signaling pathway);GO:0043065(BP:positive regulation of apoptotic process);GO:0051056(BP:regulation of small GTPase mediated signal transduction);GO:0005829(CC:cytosol);GO:0014069(CC:postsynaptic density);GO:0005085(MF:guanyl-nucleotide exchange factor activity)	hsa:23229		Cytoplasmic	PF00621(RhoGEF domain);PF00018(SH3 domain);PF00169(PH domain)
O43310	CBP80/20-dependent translation initiation factor	CTIF	FUNCTION: Specifically required for the pioneer round of mRNA translation mediated by the cap-binding complex (CBC), that takes place during or right after mRNA export via the nuclear pore complex (NPC). Acts via its interaction with the NCBP1/CBP80 component of the CBC complex and recruits the 40S small subunit of the ribosome via eIF3. In contrast, it is not involved in steady state translation…	sp|O43310|CTIF_HUMAN	sp|O43310|CTIF_HUMAN CBP80/20-dependent translation initiation factor OS=Homo sapiens OX=9606 GN=CTIF PE=1 SV=1	1	3	3	3	10	67.586	109080	112250	60856	14243	41861	57702		16121	20328		28294		Quantified	GO:0000184(BP:nuclear-transcribed mRNA catabolic process, nonsense-mediated decay);GO:0006446(BP:regulation of translational initiation);GO:0005829(CC:cytosol);GO:0048471(CC:perinuclear region of cytoplasm);GO:0003723(MF:RNA binding);GO:0008494(MF:translation activator activity)	hsa:9811		Nuclear	PF02854(MIF4G domain)
O43314	Inositol hexakisphosphate and diphosphoinositol-pentakisphosphate kinase 2	PPIP5K2	FUNCTION: Bifunctional inositol kinase that acts in concert with the IP6K kinases IP6K1, IP6K2 and IP6K3 to synthesize the diphosphate group-containing inositol pyrophosphates diphosphoinositol pentakisphosphate, PP-InsP5, and bis-diphosphoinositol tetrakisphosphate, (PP)2-InsP4 (PubMed:17690096, PubMed:17702752, PubMed:21222653, PubMed:29590114). PP-InsP5 and (PP)2-InsP4, also respectively calle…	sp|O43314|VIP2_HUMAN	sp|O43314|VIP2_HUMAN Inositol hexakisphosphate and diphosphoinositol-pentakisphosphate kinase 2 OS=Homo sapiens OX=9606 GN=PPIP5K2 PE=1 SV=3	1	11	11	7	11.4	140.41	305140	288440	368720	277800	186350	212360	701260	514590	502860	573580	404330	692180	Quantified	GO:0006020(BP:inositol metabolic process);GO:0032958(BP:inositol phosphate biosynthetic process);GO:0043647(BP:inositol phosphate metabolic process);GO:0007605(BP:sensory perception of sound);GO:0005829(CC:cytosol);GO:0102092(MF:5-diphosphoinositol pentakisphosphate 3-kinase activity);GO:0005524(MF:ATP binding);GO:0033857(MF:diphosphoinositol-pentakisphosphate kinase activity);GO:0000829(MF:inosi…	hsa:23262(PPIP5K2)	hsa04070(Phosphatidylinositol signaling system )	Nuclear	PF00328(Histidine phosphatase superfamily (branch 2))
O43318	Mitogen-activated protein kinase kinase kinase 7	MAP3K7	FUNCTION: Serine/threonine kinase which acts as an essential component of the MAP kinase signal transduction pathway. Plays an important role in the cascades of cellular responses evoked by changes in the environment. Mediates signal transduction of TRAF6, various cytokines including interleukin-1 (IL-1), transforming growth factor-beta (TGFB), TGFB-related factors like BMP2 and BMP4, toll-like r…	sp|O43318|M3K7_HUMAN	sp|O43318|M3K7_HUMAN Mitogen-activated protein kinase kinase kinase 7 OS=Homo sapiens OX=9606 GN=MAP3K7 PE=1 SV=1	1	4	4	4	10.2	67.195	92771	95471	100410	64879	96593	83489	45778	54041	74243	90528	50223	55061	Quantified	GO:0000187(BP:activation of MAPK activity);GO:0000186(BP:activation of MAPKK activity);GO:0007250(BP:activation of NF-kappaB-inducing kinase activity);GO:0043276(BP:anoikis);GO:0038095(BP:Fc-epsilon receptor signaling pathway);GO:0043966(BP:histone H3 acetylation);GO:0007249(BP:I-kappaB kinase/NF-kappaB signaling);GO:0007252(BP:I-kappaB phosphorylation);GO:0070498(BP:interleukin-1-mediated signal…	hsa:6885(MAP3K7)	hsa05171(Coronavirus disease - COVID-19 );hsa04668(TNF signaling pathway );hsa05169(Epstein-Barr virus infection );hsa04310(Wnt signaling pathway );hsa04380(Osteoclast differentiation );hsa04621(NOD-like receptor signaling pathway );hsa05145(Toxoplasmosis );hsa04520(Adherens junction );hsa04613(Neutrophil extracellular trap formation );hsa05161(Hepatitis B );hsa04657(IL-17 signaling pathway );hsa…	Nuclear	PF07714(Protein tyrosine kinase)
O43324	Eukaryotic translation elongation factor 1 epsilon-1	EEF1E1	FUNCTION: Positive modulator of ATM response to DNA damage. {ECO:0000250|UniProtKB:Q9D1M4}.	sp|O43324|MCA3_HUMAN	sp|O43324|MCA3_HUMAN Eukaryotic translation elongation factor 1 epsilon-1 OS=Homo sapiens OX=9606 GN=EEF1E1 PE=1 SV=1	1	11	11	11	66.1	19.81	1665300	1594200	1645300	1721700	1828800	2264400	2727300	2694000	2189400	2078600	2611700	2012200	Quantified	GO:0008285(BP:negative regulation of cell proliferation);GO:0043065(BP:positive regulation of apoptotic process);GO:2000774(BP:positive regulation of cellular senescence);GO:0043517(BP:positive regulation of DNA damage response, signal transduction by p53 class mediator);GO:0006418(BP:tRNA aminoacylation for protein translation);GO:0017101(CC:aminoacyl-tRNA synthetase multienzyme complex);GO:0005…	hsa:9521		Extracellular	PF00043(Glutathione S-transferase, C-terminal domain)
O43347	RNA-binding protein Musashi homolog 1	MSI1	FUNCTION: RNA binding protein that regulates the expression of target mRNAs at the translation level. Regulates expression of the NOTCH1 antagonist NUMB. Binds RNA containing the sequence 5'-GUUAGUUAGUUAGUU-3' and other sequences containing the pattern 5'-[GA]U(1-3)AGU-3'. May play a role in the proliferation and maintenance of stem cells in the central nervous system (By similarity). {ECO:000025…	sp|O43347|MSI1H_HUMAN	sp|O43347|MSI1H_HUMAN RNA-binding protein Musashi homolog 1 OS=Homo sapiens OX=9606 GN=MSI1 PE=1 SV=1	1	15	15	13	49.7	39.124	5119500	5078000	5486900	4923700	5502200	6032000	4858600	4638200	5046700	4197200	4743600	4689000	Quantified	GO:0007399(BP:nervous system development);GO:0051252(BP:regulation of RNA metabolic process);GO:0005737(CC:cytoplasm);GO:0005634(CC:nucleus);GO:0005844(CC:polysome);GO:1990904(CC:ribonucleoprotein complex);GO:0042802(MF:identical protein binding);GO:0008266(MF:poly(U) RNA binding);GO:0003723(MF:RNA binding)	hsa:4440(MSI1)	hsa03015(mRNA surveillance pathway )	Nuclear	PF00076(RNA recognition motif. (a.k.a. RRM, RBD, or RNP domain))
O43374	Ras GTPase-activating protein 4	RASA4	FUNCTION: Ca(2+)-dependent Ras GTPase-activating protein, that switches off the Ras-MAPK pathway following a stimulus that elevates intracellular calcium. Functions as an adaptor for Cdc42 and Rac1 during FcR-mediated phagocytosis. {ECO:0000269|PubMed:11448776}.	sp|O43374|RASL2_HUMAN;sp|C9J798|RAS4B_HUMAN	sp|O43374|RASL2_HUMAN Ras GTPase-activating protein 4 OS=Homo sapiens OX=9606 GN=RASA4 PE=2 SV=2;sp|C9J798|RAS4B_HUMAN Ras GTPase-activating protein 4B OS=Homo sapiens OX=9606 GN=RASA4B PE=3 SV=2	2	21	21	21	38.7	90.457	353190	430190	348440	264050	253480	228140	707070	893520	787020	1110300	713000	1070800	Quantified	GO:0071277(BP:cellular response to calcium ion);GO:0000165(BP:MAPK cascade);GO:0034260(BP:negative regulation of GTPase activity);GO:0046580(BP:negative regulation of Ras protein signal transduction);GO:0005829(CC:cytosol);GO:0005886(CC:plasma membrane);GO:0005096(MF:GTPase activator activity);GO:0046872(MF:metal ion binding);GO:0005543(MF:phospholipid binding)	hsa:10156(RASA4)	hsa04014(Ras signaling pathway )	Cytoplasmic;Mitochondrial;Nuclear	PF00169(PH domain);PF00616(GTPase-activator protein for Ras-like GTPase);PF00168(C2 domain);PF00779(BTK motif)
O43379	WD repeat-containing protein 62	WDR62	FUNCTION: Required for cerebral cortical development. Plays a role in neuronal proliferation and migration (PubMed:20890278, PubMed:20729831). Plays a role in mother-centriole-dependent centriole duplication; the function seems also to involve CEP152, CDK5RAP2 and CEP63 through a stepwise assembled complex at the centrosome that recruits CDK2 required for centriole duplication (PubMed:26297806). …	sp|O43379|WDR62_HUMAN	sp|O43379|WDR62_HUMAN WD repeat-containing protein 62 OS=Homo sapiens OX=9606 GN=WDR62 PE=1 SV=4	1	7	7	7	6.8	165.95	87586	104330	114840	104150	141300	81930	130250	138170	146060	181810	133310	152740	Quantified	GO:0007099(BP:centriole replication);GO:0021987(BP:cerebral cortex development);GO:0007052(BP:mitotic spindle organization);GO:0022008(BP:neurogenesis);GO:0034451(CC:centriolar satellite);GO:0005814(CC:centriole);GO:0005813(CC:centrosome);GO:0005829(CC:cytosol);GO:0005634(CC:nucleus);GO:0000922(CC:spindle pole)	hsa:284403		Nuclear	PF12894(Anaphase-promoting complex subunit 4 WD40 domain);PF00400(WD domain, G-beta repeat)
O43390	Heterogeneous nuclear ribonucleoprotein R	HNRNPR	FUNCTION: Component of ribonucleosomes, which are complexes of at least 20 other different heterogeneous nuclear ribonucleoproteins (hnRNP). hnRNP play an important role in processing of precursor mRNA in the nucleus.	sp|O43390|HNRPR_HUMAN	sp|O43390|HNRPR_HUMAN Heterogeneous nuclear ribonucleoprotein R OS=Homo sapiens OX=9606 GN=HNRNPR PE=1 SV=1	1	35	27	27	52.3	70.942	21882000	22692000	24557000	22672000	23435000	26284000	21515000	21389000	22575000	24867000	20607000	22533000	Quantified	GO:0007623(BP:circadian rhythm);GO:0061157(BP:mRNA destabilization);GO:0006397(BP:mRNA processing);GO:0000398(BP:mRNA splicing, via spliceosome);GO:0043086(BP:negative regulation of catalytic activity);GO:0016070(BP:RNA metabolic process);GO:0043679(CC:axon terminus);GO:0071013(CC:catalytic step 2 spliceosome);GO:0030425(CC:dendrite);GO:0005783(CC:endoplasmic reticulum);GO:0030426(CC:growth cone)…	hsa:10236		Nuclear	PF00076(RNA recognition motif. (a.k.a. RRM, RBD, or RNP domain))
O43395	U4/U6 small nuclear ribonucleoprotein Prp3	PRPF3	FUNCTION: Plays role in pre-mRNA splicing as component of the U4/U6-U5 tri-snRNP complex that is involved in spliceosome assembly, and as component of the precatalytic spliceosome (spliceosome B complex). {ECO:0000269|PubMed:26912367, ECO:0000269|PubMed:28781166, ECO:0000305|PubMed:20595234}.	sp|O43395|PRPF3_HUMAN	sp|O43395|PRPF3_HUMAN U4/U6 small nuclear ribonucleoprotein Prp3 OS=Homo sapiens OX=9606 GN=PRPF3 PE=1 SV=2	1	32	32	32	50.4	77.528	3911300	4244400	3924600	4083300	3777000	3411600	3792200	4013300	3937000	5213700	3784100	4735900	Quantified	GO:0006397(BP:mRNA processing);GO:0000398(BP:mRNA splicing, via spliceosome);GO:0008380(BP:RNA splicing);GO:0000375(BP:RNA splicing, via transesterification reactions);GO:0000244(BP:spliceosomal tri-snRNP complex assembly);GO:0015030(CC:Cajal body);GO:0005829(CC:cytosol);GO:0016607(CC:nuclear speck);GO:0005654(CC:nucleoplasm);GO:0005634(CC:nucleus);GO:0005681(CC:spliceosomal complex);GO:0071005(C…	hsa:9129(PRPF3)	hsa03040(Spliceosome )	Nuclear	PF01480(PWI domain);PF08572(pre-mRNA processing factor 3 (PRP3));PF06544(Protein of unknown function (DUF1115))
O43396	Thioredoxin-like protein 1	TXNL1	FUNCTION: Active thioredoxin with a redox potential of about -250 mV. {ECO:0000269|PubMed:19349277}.	sp|O43396|TXNL1_HUMAN	sp|O43396|TXNL1_HUMAN Thioredoxin-like protein 1 OS=Homo sapiens OX=9606 GN=TXNL1 PE=1 SV=3	1	16	16	16	74	32.251	4483300	4705000	4528400	4873300	4828300	4417200	3739500	3136200	3244800	4903400	3562700	4235900	Quantified	GO:0045454(BP:cell redox homeostasis);GO:0005623(CC:cell);GO:0005737(CC:cytoplasm);GO:0005829(CC:cytosol);GO:0005634(CC:nucleus);GO:0000502(CC:proteasome complex);GO:0015036(MF:disulfide oxidoreductase activity)	hsa:9352		Nuclear	PF06201(PITH domain);PF00085(Thioredoxin)
O43399	Tumor protein D54	TPD52L2		sp|O43399|TPD54_HUMAN	sp|O43399|TPD54_HUMAN Tumor protein D54 OS=Homo sapiens OX=9606 GN=TPD52L2 PE=1 SV=2	1	9	9	9	64.1	22.237	775880	648790	705370	718400	704120	657900	1481900	1360300	1381300	1807900	1653300	1378000	Quantified	GO:0042127(BP:regulation of cell proliferation);GO:0005737(CC:cytoplasm);GO:0048471(CC:perinuclear region of cytoplasm);GO:0003824(MF:catalytic activity);GO:0042803(MF:protein homodimerization activity);GO:0003723(MF:RNA binding)	hsa:7165		Nuclear	PF04201(Tumour protein D52 family)
O43402	ER membrane protein complex subunit 8	EMC8		sp|O43402|EMC8_HUMAN	sp|O43402|EMC8_HUMAN ER membrane protein complex subunit 8 OS=Homo sapiens OX=9606 GN=EMC8 PE=1 SV=1	1	9	9	9	55.7	23.773	323780	264230	276570	228630	224840	265970	902800	825430	988990	1020100	579040	748620	Quantified	GO:0005737(CC:cytoplasm);GO:0005829(CC:cytosol);GO:0072546(CC:ER membrane protein complex);GO:0016020(CC:membrane);GO:0005739(CC:mitochondrion);GO:0005634(CC:nucleus)	hsa:10328		Extracellular	PF03665(Uncharacterised protein family (UPF0172))
O43405	Cochlin	COCH	FUNCTION: Plays a role in the control of cell shape and motility in the trabecular meshwork. {ECO:0000269|PubMed:21886777}.	sp|O43405|COCH_HUMAN	sp|O43405|COCH_HUMAN Cochlin OS=Homo sapiens OX=9606 GN=COCH PE=1 SV=1	1	2	2	2	6.9	59.482		4491.4					25599	20311	14614	57494		25054	Quantified	GO:0042742(BP:defense response to bacterium);GO:0003429(BP:growth plate cartilage chondrocyte morphogenesis);GO:0045089(BP:positive regulation of innate immune response);GO:0008360(BP:regulation of cell shape);GO:0007605(BP:sensory perception of sound);GO:0062023(CC:collagen-containing extracellular matrix);GO:0031012(CC:extracellular matrix);GO:0005615(CC:extracellular space);GO:0005518(MF:colla…	hsa:1690		Cytoplasmic	PF00092(von Willebrand factor type A domain);PF03815(LCCL domain)
O43414	ERI1 exoribonuclease 3	ERI3		sp|O43414|ERI3_HUMAN	sp|O43414|ERI3_HUMAN ERI1 exoribonuclease 3 OS=Homo sapiens OX=9606 GN=ERI3 PE=1 SV=2	1	3	3	3	11.6	37.238	442050	417140	401830	456800	453780	478440	251030	265660	298450	403320	318870	206950	Quantified	GO:0000738(BP:DNA catabolic process, exonucleolytic);GO:0000467(BP:exonucleolytic trimming to generate mature 3'-end of 5.8S rRNA from tricistronic rRNA transcript (SSU-rRNA, 5.8S rRNA, LSU-rRNA));GO:0000175(MF:3'-5'-exoribonuclease activity);GO:0046872(MF:metal ion binding);GO:0003723(MF:RNA binding)	hsa:79033		Lysosomal	PF00929(Exonuclease)
O43422	52 kDa repressor of the inhibitor of the protein kinase	THAP12	FUNCTION: Upstream regulator of interferon-induced serine/threonine protein kinase R (PKR). May block the PKR-inhibitory function of DNAJC3, resulting in restoration of kinase activity and suppression of cell growth.	sp|O43422|P52K_HUMAN	sp|O43422|P52K_HUMAN 52 kDa repressor of the inhibitor of the protein kinase OS=Homo sapiens OX=9606 GN=THAP12 PE=1 SV=2	1	7	7	7	13.3	87.703	190090	210060	220320	182220	197820	165110	99254	68218	110620	141000	77863	186000	Quantified	GO:0008285(BP:negative regulation of cell proliferation);GO:0007165(BP:signal transduction);GO:0000790(CC:nuclear chromatin);GO:0003677(MF:DNA binding);GO:0000981(MF:DNA-binding transcription factor activity, RNA polymerase II-specific);GO:0046872(MF:metal ion binding);GO:0046983(MF:protein dimerization activity)	hsa:5612		Nuclear	PF05699(hAT family C-terminal dimerisation region);PF05485(THAP domain);PF14291(Domain of unknown function (DUF4371))
O43426	Synaptojanin-1	SYNJ1	FUNCTION: Phosphatase that acts on various phosphoinositides, including phosphatidylinositol 4-phosphate, phosphatidylinositol (4,5)-bisphosphate and phosphatidylinositol (3,4,5)-trisphosphate (PubMed:27435091). Has a role in clathrin-mediated endocytosis (By similarity). Hydrolyzes PIP2 bound to actin regulatory proteins resulting in the rearrangement of actin filaments downstream of tyrosine ki…	sp|O43426|SYNJ1_HUMAN	sp|O43426|SYNJ1_HUMAN Synaptojanin-1 OS=Homo sapiens OX=9606 GN=SYNJ1 PE=1 SV=2	1	19	19	19	17.9	173.1	2703800	2497600	2577100	2986800	2971000	2572700	1254800	1059800	1044100	2209900	1324800	2007600	Quantified	GO:0007420(BP:brain development);GO:0046855(BP:inositol phosphate dephosphorylation);GO:0043647(BP:inositol phosphate metabolic process);GO:0007612(BP:learning);GO:0061024(BP:membrane organization);GO:0006836(BP:neurotransmitter transport);GO:0006661(BP:phosphatidylinositol biosynthetic process);GO:0046856(BP:phosphatidylinositol dephosphorylation);GO:0046488(BP:phosphatidylinositol metabolic pro…	hsa:8867(SYNJ1)	hsa04070(Phosphatidylinositol signaling system );hsa00562(Inositol phosphate metabolism )	Nuclear	PF08952(Domain of unknown function (DUF1866));PF02383(SacI homology domain);PF03372(Endonuclease/Exonuclease/phosphatase family)
O43427	Acidic fibroblast growth factor intracellular-binding protein	FIBP	FUNCTION: May be involved in mitogenic function of FGF1. May mediate with IER2 FGF-signaling in the establishment of laterality in the embryo (By similarity). {ECO:0000250|UniProtKB:Q6T938, ECO:0000269|PubMed:9806903}.	sp|O43427|FIBP_HUMAN	sp|O43427|FIBP_HUMAN Acidic fibroblast growth factor intracellular-binding protein OS=Homo sapiens OX=9606 GN=FIBP PE=1 SV=3	1	8	8	8	28.8	41.878	351110	479080	484330	454460	397520	388040	302620	334820	317800	312320	298470	398200	Quantified	GO:0008543(BP:fibroblast growth factor receptor signaling pathway);GO:0070527(BP:platelet aggregation);GO:0012505(CC:endomembrane system);GO:0016020(CC:membrane);GO:0005739(CC:mitochondrion);GO:0016607(CC:nuclear speck);GO:0005634(CC:nucleus);GO:0017134(MF:fibroblast growth factor binding)	hsa:9158		Cytoplasmic	PF05427(Acidic fibroblast growth factor binding (FIBP))
O43432	Eukaryotic translation initiation factor 4 gamma 3	EIF4G3	FUNCTION: Probable component of the protein complex eIF4F, which is involved in the recognition of the mRNA cap, ATP-dependent unwinding of 5'-terminal secondary structure and recruitment of mRNA to the ribosome. Thought to be a functional homolog of EIF4G1. {ECO:0000269|PubMed:9418880}.	sp|O43432|IF4G3_HUMAN	sp|O43432|IF4G3_HUMAN Eukaryotic translation initiation factor 4 gamma 3 OS=Homo sapiens OX=9606 GN=EIF4G3 PE=1 SV=2	1	18	14	14	16.7	176.65	413570	443710	501190	434730	348840	316470	493740	563840	529160	516590	410760	521510	Quantified	GO:0006446(BP:regulation of translational initiation);GO:0005829(CC:cytosol);GO:0016281(CC:eukaryotic translation initiation factor 4F complex);GO:0003729(MF:mRNA binding);GO:0003723(MF:RNA binding);GO:0000339(MF:RNA cap binding);GO:0008135(MF:translation factor activity, RNA binding);GO:0003743(MF:translation initiation factor activity)	hsa:8672(EIF4G3)	hsa05416(Viral myocarditis )	Nuclear	PF02020(eIF4-gamma/eIF5/eIF2-epsilon);PF02847(MA3 domain);PF02854(MIF4G domain)
O43439	Protein CBFA2T2	CBFA2T2	FUNCTION: Transcriptional corepressor which facilitates transcriptional repression via its association with DNA-binding transcription factors and recruitment of other corepressors and histone-modifying enzymes (PubMed:12559562, PubMed:15203199). Via association with PRDM14 is involved in regulation of embryonic stem cell (ESC) pluripotency (PubMed:27281218). Involved in primordial germ cell (PCG)…	sp|O43439|MTG8R_HUMAN	sp|O43439|MTG8R_HUMAN Protein CBFA2T2 OS=Homo sapiens OX=9606 GN=CBFA2T2 PE=1 SV=1	1	3	3	3	8.3	67.132	61583	32266	47708			40485	25471	57927	70481		15652	54870	Quantified	GO:0060575(BP:intestinal epithelial cell differentiation);GO:0010977(BP:negative regulation of neuron projection development);GO:0045746(BP:negative regulation of Notch signaling pathway);GO:0000122(BP:negative regulation of transcription by RNA polymerase II);GO:0045892(BP:negative regulation of transcription, DNA-templated);GO:0010976(BP:positive regulation of neuron projection development);GO:…	hsa:9139		Nuclear	PF01753(MYND finger);PF07531(NHR1 homology to TAF);PF08788(NHR2 domain like)
O43447	Peptidyl-prolyl cis-trans isomerase H	PPIH	FUNCTION: PPIase that catalyzes the cis-trans isomerization of proline imidic peptide bonds in oligopeptides and may therefore assist protein folding (PubMed:20676357). Participates in pre-mRNA splicing. May play a role in the assembly of the U4/U5/U6 tri-snRNP complex, one of the building blocks of the spliceosome. May act as a chaperone. {ECO:0000269|PubMed:11823439, ECO:0000269|PubMed:12875835…	sp|O43447|PPIH_HUMAN	sp|O43447|PPIH_HUMAN Peptidyl-prolyl cis-trans isomerase H OS=Homo sapiens OX=9606 GN=PPIH PE=1 SV=1	1	12	12	12	68.9	19.208	1260400	1403100	1321200	1500700	1542500	1516300	1535700	1524900	1695800	1495600	1667900	1616600	Quantified	GO:0001525(BP:angiogenesis);GO:0000398(BP:mRNA splicing, via spliceosome);GO:0045070(BP:positive regulation of viral genome replication);GO:0006457(BP:protein folding);GO:0000413(BP:protein peptidyl-prolyl isomerization);GO:0042026(BP:protein refolding);GO:0065003(BP:protein-containing complex assembly);GO:0005737(CC:cytoplasm);GO:0016607(CC:nuclear speck);GO:0005654(CC:nucleoplasm);GO:0005681(CC…	hsa:10465(PPIH)	hsa03040(Spliceosome )	Cytoplasmic	PF00160(Cyclophilin type peptidyl-prolyl cis-trans isomerase/CLD)
O43464	Serine protease HTRA2, mitochondrial	HTRA2	FUNCTION: Serine protease that shows proteolytic activity against a non-specific substrate beta-casein. Promotes or induces cell death either by direct binding to and inhibition of BIRC proteins (also called inhibitor of apoptosis proteins, IAPs), leading to an increase in caspase activity, or by a BIRC inhibition-independent, caspase-independent and serine protease activity-dependent mechanism. …	sp|O43464|HTRA2_HUMAN	sp|O43464|HTRA2_HUMAN Serine protease HTRA2, mitochondrial OS=Homo sapiens OX=9606 GN=HTRA2 PE=1 SV=2	1	10	10	10	29.7	48.84	669660	719770	679420	577550	743950	772900	663580	644430	681250	501780	673750	647410	Quantified	GO:0007628(BP:adult walking behavior);GO:0007568(BP:aging);GO:0044257(BP:cellular protein catabolic process);GO:0071363(BP:cellular response to growth factor stimulus);GO:0034605(BP:cellular response to heat);GO:0035458(BP:cellular response to interferon-beta);GO:0034599(BP:cellular response to oxidative stress);GO:0071300(BP:cellular response to retinoic acid);GO:0006672(BP:ceramide metabolic pr…	hsa:27429(HTRA2)	hsa05012(Parkinson disease );hsa04210(Apoptosis );hsa05022(Pathways of neurodegeneration - multiple diseases );hsa04215(Apoptosis - multiple species )	Mitochondrial	PF13180(PDZ domain);PF13365(Trypsin-like peptidase domain)
O43482	Protein Mis18-beta	OIP5	FUNCTION: Required for recruitment of CENPA to centromeres and normal chromosome segregation during mitosis. {ECO:0000269|PubMed:17199038}.	sp|O43482|MS18B_HUMAN	sp|O43482|MS18B_HUMAN Protein Mis18-beta OS=Homo sapiens OX=9606 GN=OIP5 PE=1 SV=2	1	3	3	3	21	24.691	81007	37437	69839	84225	41479	36255	5871.4	21581			3271.1	25326	Quantified	GO:0007154(BP:cell communication);GO:0007049(BP:cell cycle);GO:0051301(BP:cell division);GO:0034080(BP:CENP-A containing nucleosome assembly);GO:0007059(BP:chromosome segregation);GO:0015030(CC:Cajal body);GO:0000785(CC:chromatin);GO:0010369(CC:chromocenter);GO:0000775(CC:chromosome, centromeric region);GO:0043231(CC:intracellular membrane-bounded organelle);GO:0016607(CC:nuclear speck);GO:000565…	hsa:11339		Extracellular	PF03226(Yippee zinc-binding/DNA-binding /Mis18, centromere assembly)
O43488	Aflatoxin B1 aldehyde reductase member 2	AKR7A2	FUNCTION: Catalyzes the NADPH-dependent reduction of succinic semialdehyde to gamma-hydroxybutyrate. May have an important role in producing the neuromodulator gamma-hydroxybutyrate (GHB). Has broad substrate specificity. Has NADPH-dependent aldehyde reductase activity towards 2-carboxybenzaldehyde, 2-nitrobenzaldehyde and pyridine-2-aldehyde (in vitro). Can reduce 1,2-naphthoquinone and 9,10-phe…	sp|O43488|ARK72_HUMAN;sp|Q8NHP1|ARK74_HUMAN;sp|O95154|ARK73_HUMAN	sp|O43488|ARK72_HUMAN Aflatoxin B1 aldehyde reductase member 2 OS=Homo sapiens OX=9606 GN=AKR7A2 PE=1 SV=3	3	11	11	11	50.4	39.589	1695300	1822800	1732700	1690700	1541500	1731000	2500600	2628800	2459400	2383100	2668700	2582800	Quantified	GO:0005975(BP:carbohydrate metabolic process);GO:0006081(BP:cellular aldehyde metabolic process);GO:0044597(BP:daunorubicin metabolic process);GO:0044598(BP:doxorubicin metabolic process);GO:0006805(BP:xenobiotic metabolic process);GO:0005829(CC:cytosol);GO:0070062(CC:extracellular exosome);GO:0005794(CC:Golgi apparatus);GO:0004032(MF:alditol:NADP+ 1-oxidoreductase activity);GO:0009055(MF:electro…	hsa:8574(AKR7A2)	hsa00980(Metabolism of xenobiotics by cytochrome P450 )	Mitochondrial	PF00248(Aldo/keto reductase family)
O43490	Prominin-1	PROM1	FUNCTION: May play a role in cell differentiation, proliferation and apoptosis (PubMed:24556617). Binds cholesterol in cholesterol-containing plasma membrane microdomains and may play a role in the organization of the apical plasma membrane in epithelial cells. During early retinal development acts as a key regulator of disk morphogenesis. Involved in regulation of MAPK and Akt signaling pathways…	sp|O43490|PROM1_HUMAN	sp|O43490|PROM1_HUMAN Prominin-1 OS=Homo sapiens OX=9606 GN=PROM1 PE=1 SV=1	1	17	17	17	30.4	97.201	1489700	1462900	1540200	1866800	1334400	1371400	23290	22652	67907	19419	12752	31295	Quantified	GO:0060219(BP:camera-type eye photoreceptor cell differentiation);GO:0072139(BP:glomerular parietal epithelial cell differentiation);GO:0072112(BP:glomerular visceral epithelial cell differentiation);GO:0045494(BP:photoreceptor cell maintenance);GO:2000768(BP:positive regulation of nephron tubule epithelial cell differentiation);GO:0010842(BP:retina layer formation);GO:0060042(BP:retina morphogen…	hsa:8842(PROM1)	hsa05202(Transcriptional misregulation in cancer )	PlasmaMembrane	PF05478(Prominin)
O43491	Band 4.1-like protein 2	EPB41L2	FUNCTION: Required for dynein-dynactin complex and NUMA1 recruitment at the mitotic cell cortex during anaphase (PubMed:23870127). {ECO:0000269|PubMed:23870127}.	sp|O43491|E41L2_HUMAN	sp|O43491|E41L2_HUMAN Band 4.1-like protein 2 OS=Homo sapiens OX=9606 GN=EPB41L2 PE=1 SV=1	1	31	31	27	43.8	112.59	3886500	3822000	4125700	3655600	4007100	4211800	3508800	3532600	3518900	3913700	3260700	3916100	Quantified	GO:0031032(BP:actomyosin structure organization);GO:0007049(BP:cell cycle);GO:0051301(BP:cell division);GO:0030866(BP:cortical actin cytoskeleton organization);GO:1904778(BP:positive regulation of protein localization to cell cortex);GO:0099738(CC:cell cortex region);GO:0030054(CC:cell junction);GO:0005856(CC:cytoskeleton);GO:0005829(CC:cytosol);GO:0070062(CC:extracellular exosome);GO:0005925(CC:…	hsa:2037		Nuclear	PF08736(FERM adjacent (FA));PF00373(FERM central domain);PF05902(4.1 protein C-terminal domain (CTD));PF04382(SAB domain);PF09379(FERM N-terminal domain);PF09380(FERM C-terminal PH-like domain)
O43493	Trans-Golgi network integral membrane protein 2	TGOLN2	FUNCTION: May be involved in regulating membrane traffic to and from trans-Golgi network.	sp|O43493|TGON2_HUMAN	sp|O43493|TGON2_HUMAN Trans-Golgi network integral membrane protein 2 OS=Homo sapiens OX=9606 GN=TGOLN2 PE=1 SV=4	1	3	3	3	9.4	45.879	55961	48791	55854	78957	126050	88655	50520	56719	62146	102860	54439	81500	Quantified	GO:0044267(BP:cellular protein metabolic process);GO:0061024(BP:membrane organization);GO:0043687(BP:post-translational protein modification);GO:0030665(CC:clathrin-coated vesicle membrane);GO:0005788(CC:endoplasmic reticulum lumen);GO:0005768(CC:endosome);GO:0005794(CC:Golgi apparatus);GO:0016021(CC:integral component of membrane);GO:0005654(CC:nucleoplasm);GO:0005886(CC:plasma membrane);GO:0005…	hsa:10618		Nuclear
O43502	DNA repair protein RAD51 homolog 3	RAD51C	FUNCTION: Essential for the homologous recombination (HR) pathway of DNA repair. Involved in the homologous recombination repair (HRR) pathway of double-stranded DNA breaks arising during DNA replication or induced by DNA-damaging agents. Part of the RAD21 paralog protein complexes BCDX2 and CX3 which act at different stages of the BRCA1-BRCA2-dependent HR pathway. Upon DNA damage, BCDX2 seems to…	sp|O43502|RA51C_HUMAN	sp|O43502|RA51C_HUMAN DNA repair protein RAD51 homolog 3 OS=Homo sapiens OX=9606 GN=RAD51C PE=1 SV=1	1	7	7	7	32.4	42.189	187400	177540	177630	174940	132850	108840	216780	220000	240040	258070	186290	292700	Quantified	GO:0007596(BP:blood coagulation);GO:0006310(BP:DNA recombination);GO:0006281(BP:DNA repair);GO:0000724(BP:double-strand break repair via homologous recombination);GO:0007066(BP:female meiosis sister chromatid cohesion);GO:0007141(BP:male meiosis I);GO:0010971(BP:positive regulation of G2/M transition of mitotic cell cycle);GO:0007131(BP:reciprocal meiotic recombination);GO:0007062(BP:sister chrom…	hsa:5889(RAD51C)	hsa03460(Fanconi anemia pathway );hsa03440(Homologous recombination )	Cytoplasmic	PF08423(Rad51)
O43504	Ragulator complex protein LAMTOR5	LAMTOR5	FUNCTION: As part of the Ragulator complex it is involved in amino acid sensing and activation of mTORC1, a signaling complex promoting cell growth in response to growth factors, energy levels, and amino acids. Activated by amino acids through a mechanism involving the lysosomal V-ATPase, the Ragulator functions as a guanine nucleotide exchange factor activating the small GTPases Rag. Activated R…	sp|O43504|LTOR5_HUMAN	sp|O43504|LTOR5_HUMAN Ragulator complex protein LAMTOR5 OS=Homo sapiens OX=9606 GN=LAMTOR5 PE=1 SV=1	1	5	5	5	70.3	9.6138	369160	254690	348990	269580	408150	446530	418060	375610	397390	538700	493720	372300	Quantified	GO:0007050(BP:cell cycle arrest);GO:0071230(BP:cellular response to amino acid stimulus);GO:0043066(BP:negative regulation of apoptotic process);GO:0043154(BP:negative regulation of cysteine-type endopeptidase activity involved in apoptotic process);GO:0010628(BP:positive regulation of gene expression);GO:0043123(BP:positive regulation of I-kappaB kinase/NF-kappaB signaling);GO:0045416(BP:positiv…	hsa:10542(LAMTOR5)	hsa04150(mTOR signaling pathway )	Cytoplasmic;Nuclear	PF16672(Ragulator complex protein LAMTOR5)
O43505	Beta-1,4-glucuronyltransferase 1	B4GAT1	FUNCTION: Beta-1,4-glucuronyltransferase involved in O-mannosylation of alpha-dystroglycan (DAG1). Transfers a glucuronic acid (GlcA) residue onto a xylose (Xyl) acceptor to produce the glucuronyl-beta-1,4-xylose-beta disaccharide primer, which is further elongated by LARGE1, during synthesis of phosphorylated O-mannosyl glycan (PubMed:25279699, PubMed:25279697). Phosphorylated O-mannosyl glycan …	sp|O43505|B4GA1_HUMAN	sp|O43505|B4GA1_HUMAN Beta-1,4-glucuronyltransferase 1 OS=Homo sapiens OX=9606 GN=B4GAT1 PE=1 SV=1	1	7	7	7	30.8	47.119	242660	317630	320430	198410	239880	196750	559820	390240	386040	460150	330620	250810	Quantified	GO:0018146(BP:keratan sulfate biosynthetic process);GO:0006493(BP:protein O-linked glycosylation);GO:0035269(BP:protein O-linked mannosylation);GO:0070062(CC:extracellular exosome);GO:0005794(CC:Golgi apparatus);GO:0000139(CC:Golgi membrane);GO:0030173(CC:integral component of Golgi membrane);GO:0015020(MF:glucuronosyltransferase activity);GO:0046872(MF:metal ion binding)	hsa:11041(B4GAT1)	hsa00515(Mannose type O-glycan biosynthesis )	Extracellular;Mitochondrial	PF13896(Glycosyl-transferase for dystroglycan)
[truncated: 6,283 more rows]

## Sheet: Y79-T_vs_Y79显著性差异分析
Protein	Protein Name	Gene Name	Function	ProteinGroup	FastaHeaders	Proteins	Peptides	RazorUniquePeptides	UniquePeptides	Coverage	MolWeight	LFQ intensity Y79-T1	LFQ intensity Y79-T2	LFQ intensity Y79-T3	average Y79-T	LFQ intensity Y79-1	LFQ intensity Y79-2	LFQ intensity Y79-3	average Y79	Y79-T/Y79	t test p value	GO annotations	KO(Name)	Pathways	Subcellular localization	Domain
[truncated: 6,149 more rows]

## Sheet: Y79-T_vs_Y79有无差异分析
Protein	Protein Name	Gene Name	Function	ProteinGroup	FastaHeaders	Proteins	Peptides	RazorUniquePeptides	UniquePeptides	Coverage	MolWeight	LFQ intensity Y79-T1	LFQ intensity Y79-T2	LFQ intensity Y79-T3	LFQ intensity Y79-1	LFQ intensity Y79-2	LFQ intensity Y79-3	GO annotations	KO(Name)	Pathways	Subcellular localization	Domain
[truncated: 73 more rows]

## Sheet: Weri-T_vs_Weri显著性差异分析
Protein	Protein Name	Gene Name	Function	ProteinGroup	FastaHeaders	Proteins	Peptides	RazorUniquePeptides	UniquePeptides	Coverage	MolWeight	LFQ intensity Weri-T1	LFQ intensity Weri-T2	LFQ intensity Weri-T3	average Weri-T	LFQ intensity Weri-1	LFQ intensity Weri-2	LFQ intensity Weri-3	average Weri	Weri-T/Weri	t test p value	GO annotations	KO(Name)	Pathways	Subcellular localization	Domain
[truncated: 6,262 more rows]

[truncated: 7 more sheets: Weri-T_vs_Weri有无差异分析, Y79_vs_Weri显著性差异分析, Y79_vs_Weri有无差异分析, Y79-T_vs_Weri-T显著性差异分析, Y79-T_vs_Weri-T有无差异分析, 肽段鉴定表头说明, 肽段鉴定总览]
